# Supplementary material for: Vancomycin Resistance in Enterococcus faecium from the Dallas, Texas, Area Is Conferred Predominantly on pRUM-Like Plasmids
Source: mSphere. 2023 Mar 20;8(2):e00024-23. doi: 10.1128/msphere.00024-23 (PMC10117061; doi:10.1128/msphere.00024-23)
Supplement: DATA SET S1 [file msphere.00024-23-s0009.xlsx]

## Sheet: Dataset S1A
		Dataset S1A: Genome assembly information of the Dallas isolates
			Bioproject Id:	PRJNA682584
	Serial No	Isolate Id	Strain name	completion status	BioSample Id	GenBank Accession	plasmids	Genome size (bp)	SRA	Sequencing platform	Total No of reads	Total bp	Read Depth (x)
	1	1	Dallas 1	complete	SAMN17012772	CP065547-CP065553	p1_55kb, p1_198kb, p1_44kb, p1_6.3kb, p1_6.2kb, p1_1.9kb	3188658	SRR13218603	ONT	19135	94444763	29.619
									SRR13267350	Illumina	6877116	1026260153	321.847
	2	5	Dallas 5	complete	SAMN17038066	CP065928-CP065935	p5_126kb, p5_70kb, p5_56kb, p5_45kb, p5_9kb, p5_4kb, p5_1.9kb	3174591	SRR13243581	ONT	27267	152622912	48.0764
									SRR13273156	Illumina	5,695,132	851056533	268.084
	3	9_1	Dallas 9_1	incomplete	SAMN17038067	JAEIMG000000000	N/A	3102249	SRR13255725	ONT	154885	671308152	216.394
									SRR13273155	Illumina	6095960	908902873	292.982
	4	9_2	Dallas 9_2	incomplete	SAMN17038068	JAEIMF000000000	N/A	3100825	SRR13256613	ONT	184814	795688694	256.605
									SRR13273154	Illumina	5763480	859427222	277.161
	5	16_1	Dallas 16_1	complete	SAMN17038069	CP066381-CP066388	p16_1_257kb, p16_1_104kb, p16_1_60kb, p16_1_41kb, p16_1_6.8kb, p16_1_6.3kb, p16_1_4kb	3240626	SRR13256612	ONT	151552	843812350	260.386
									SRR13273161	Illumina	5386450	803301563	247.885
	6	16_2	Dallas 16_2	incomplete	SAMN17038070	JAEIME000000000	N/A	3192503	SRR13256621	ONT	23600	122650506	38.4183
									SRR13273160	Illumina	4836844	721549972	226.014
	7	17_1	Dallas 17_1	complete	SAMN17038071	CP066389-CP066395	p17_1_153kb, p17_1_56kb, p17_1_33kb, p17_1_6kb, p17_1_4kb, p17_1_3kb	3113138	SRR13256620	ONT	15925	72910255	23.4202
									SRR13273159	Illumina	3129704	467072062	150.033
	8	20	Dallas 20	incomplete	SAMN17038072	JAEIMD000000000	N/A	3149190	SRR13256619	ONT	14881	68844824	21.8611
									SRR13300602	Illumina	5125846	764969651	242.91
	9	43_1	Dallas 43_1	incomplete	SAMN17038073	JAEIMC000000000	N/A	3202967	SRR13256618	ONT	125562	851760917	265.929
									SRR13273158	Illumina	22560746	1676178192	523.32
	10	51_1	Dallas 51_1	incomplete	SAMN17038074	JAEIMB000000000	N/A	3223921	SRR13256617	ONT	63572	269875553	83.7103
									SRR13273157	Illumina	4956326	738578781	229.093
	11		Dallas 51_4	complete	SAMN17038075	CP066396-CP066408	p51_4_4.3kb, p51_4_2kb, p51_4_1.9kb, p51_4_1.93kb, p51_4_134kb, p51_4_83kb, p51_4_65kb, p51_4_60kb, p51_4_29kb, p51_4_29.4kb, p51_4_6kb, p51_4_4kb	3223921	SRR13256616	ONT	1104	5164162	1.60183
		51_4							SRR13300592	Illumina	3161164	471324228	146.196
	12	52	Dallas 52	incomplete	SAMN17038076	JAEIMA000000000	N/A	3186983	SRR13256615	ONT	62805	441878320	138.651
									SRR13300594	Illumina	4406154	657484100	206.303
	13	53_2	Dallas 53_2	complete	SAMN17038077	CP066409-CP066414	p53_2_198kb, p53_2_55kb, p53_2_11kb, p53_2_6.3kb, p53_2_1.9kb	3187114	SRR13256614	ONT	68834	300171265	94.1828
									SRR13300595	Illumina	3148506	469139006	147.199
	14	53_1	Dallas 53_1	complete	SAMN17038078	CP066415-CP066420	p53_1_55kb, p53_1_198kb, p53_1_11kb, p53_1_6.3kb, p53_1_1.9kb	3183862	SRR13256611	ONT	41341	225802051	70.9208
									SRR13300596	Illumina	5466758	815666355	256.188
	15	55	Dallas 55	complete	SAMN17038079	CP066421-CP066426	p55_202kb, p55_54kb, p55_36kb, p55_12kb, p55_4kb	3188009	SRR13256610	ONT	48087	272034508	85.3305
									SRR13300597	Illumina	2409644	359341997	112.717
	16	57	Dallas 57	complete	SAMN17038080	CP066427-CP066433	p57_187kb, p57_44kb, p57_57kb, p57_6.3kb, p57_4.3kb, p57_1.9kb	3188727	SRR13256624	ONT	103674	611895287	191.893
									SRR13300598	Illumina	2836458	423262004	132.737
	17	66	Dallas 66	complete	SAMN17038081	CP066434-CP066442	p66_161kb, p66_65kb, p66_57kb, p66_38kb, p66_8kb, p66_7kb, p66_4kb, p66_1.9kb	3219633	SRR13256623	ONT	66004	323247670	100.399
									SRR13300599	Illumina	2841468	423809365	131.633
	18	71_1	Dalls 71_1	incomplete	SAMN17038082	CP066730-CP066738	p71_1_1.9kb, p71_1_192kb, p71_1_44kb, p71_1_4kb, p71_1_57kb, p71_1_6.3kb, p71_1_6kb, p71_1_72kb	3221177	SRR13256622	ONT	72871	366086777	113.65
									SRR13300600	Illumina	3489708	519886431	161.396
	19	71_2	Dalls 71_2	complete	SAMN17038083	CP066443-CP066450	p71_2_192kb, p71_2_57kb, p71_2_44kb, p71_2_6.3kb, p71_2_6.2kb, p71_2_4.3kb, p71_2_1.9kb	3219856	SRR13258506	ONT	121005	441168720	137.015
									SRR13300601	Illumina	3202410	477486501	148.294
	20	83	Dallas 83	complete	SAMN17038084	CP066451-CP066456	p83_164kb, p83_55kb, p83_44kb, p83_6.3kb, p83_1.9kb	3144832	SRR13258505	ONT	188940	692529379	220.212
									SRR13300593	Illumina	5133978	765704435	243.48
	21	87_1	Dallas 87_1	complete	SAMN17038085	CP066457-CP066465	p87_1_193kb, p87_1_88kb, p87_1_62kb, p87_1_57kb, p87_1_6.3kb, p87_1_6.1kb, p87_1_5kb, p87_1_4.3kb	3315060	SRR13258494	ONT	103428	348393469	105.094
									SRR13284700	Illumina	5538240	826550260	249.332
	22	91	Dallas 91	complete	SAMN17038086	CP066466-CP066472	p91_55kb, p91_198kb, p91_10kb, p91_6.3kb, p91_6.2kb, p91_1.9kb	3178613	SRR13258484	ONT	232843	1060584349	333.663
									SRR13284699	Illumina	4482294	669025956	210.477
	23	93_1	Dallas 93_1	incomplete	SAMN17038087	JAEKIB000000000	N/A	3168338	SRR13258483	ONT	342162	1190917110	375.881
									SRR13284698	Illumina	5323294	793680931	250.504
	24	93_2	Dallas 93_2	complete	SAMN17038088	CP066473-CP066479	p93_2_194kb, p93_2_63kb, p93_2_62kb, p93_2_6.3kb, p93_2_5kb, p93_2_4kb	3172134	SRR13258482	ONT	163637	568591049	179.246
									SRR13284697	Illumina	5545558	828276589	261.11
	25	93_3	Dallas 93_3	complete	SAMN17038089	CP066480-CP066485	p93_3_187kb, p93_3_57kb, p93_3_34kb, p93_3_6.3kb, p93_3_1.9kb	3170316	SRR13258481	ONT	223640	1189295803	375.135
									SRR13284696	Illumina	6536548	959512916	302.655
	26	97_1	Dallas 97_1	complete	SAMN17038090	CP066568-CP066575	p97_1_201kb, p97_1_56kb, p97_1_39kb, p97_1_6kb, p97_1_4.3kb, p97_1_3kb, p97_1_1.9kb	3232648	SRR13258480	ONT	71653	275012146	85.0733
									SRR13284695	Illumina	1468562	215759521	66.7439
	27	100_1	Dallas 100_1	complete	SAMN17038091	CP066576-CP066582	p100_1_156kb, p100_1_56kb, p100_1_43kb, p100_1_11kb, p100_1_8kb, p100_1_1.9kb	3240912	SRR13258479	ONT	121894	724782375	223.635
									SRR13284694	Illumina	1494275	220781289	68.1232
	28	100_2	Dallas 100_2	incomplete	SAMN17038092	JAEKIC000000000	N/A	3233811	SRR13258478	ONT	72600	258955576	80.0775
									SRR13284693	Illumina	1375361	203744941	63.0046
	29	103	Dallas 103	complete	SAMN17038093	CP066583-CP066590	p103_1.9kb, p103_187kb, p103_48kb, p103_56kb, p103_7kb, p103_6.3kb, p103_4.3kb	3192907	SRR13258504	ONT	58487	205322488	64.3058
									SRR13284692	Illumina	1605353	237303283	74.322
	30	107_1	Dallas 107_1	complete	SAMN17038094	CP066591-CP066597	p107_1_187kb, p107_1_55kb, p107_1_41kb, p107-1_8kb, p107_1_6.3kb, p107_1_6.2kb	3156555	SRR13258503	ONT	47289	150606145	47.7122
									SRR13284691	Illumina	3345756	498742513	158.002
	31	111	Dallas 111	complete	SAMN17038095	CP066598-CP066605	p111_17kb, p111_212kb, p111_7kb, p111_6kb, unnamed, p111_4kb, p111_2kb	3067428	SRR13258502	ONT	94368	387271523	126.253
									SRR13308464	Illumina	1262332	186959038	60.9498
	32	113	Dallas 113	incomplete	SAMN17038096	JAEKID000000000	N/A	3089722	SRR13258501	ONT	105276	417480804	135.119
									SRR13308463	Illumina	6215490	927317161	300.13
	33	121	Dallas 121	incomplete	SAMN17038097	JAEKIE000000000	N/A	3075168	SRR13258500	ONT	93398	310130604	100.85
									SRR13308462	Illumina	5784242	862519465	280.479
	34	124_1	Dallas 124_1	complete	SAMN17038098	CP066606-CP066613	p124_1.9kb, p124_1_198kb, p124_1_59kb, p124_1_37kb, p124_1_6.3kb, p124_1_4.3kb, unnamed	3142454	SRR13258499	ONT	33332	98495768	31.3436
									SRR13308461	Illumina	6505242	970390468	308.8
	35	124_2	Dallas 124_2	incomplete	SAMN17038099	JAEKIF000000000	N/A	3145529	SRR13258498	ONT	166381	727718739	231.35
									SRR13308470	Illumina	7332160	1092915035	347.45
	36	124_3	Dallas 124_3	complete	SAMN17038100	CP066614-CP066621	p124_3_198kb, p124_3_59kb, p124_3_37kb, p124_3_6.3kb, p124_3_4.3kb, unnamed, p124_3_1.9kb	3142453	SRR13258497	ONT	200792	765751098	243.679
									SRR13308469	Illumina	6314918	941908603	299.737
	37	131_2	Dallas 131_2	complete	SAMN17038101	CP066622-CP066628	p1, p2, p3, p4, p5, p6	3186322	SRR13258496	ONT	209066	1057770118	331.972
									SRR13308468	Illumina	2863988	426954593	133.996
	38	137	Dallas 137	complete	SAMN17038102	CP066629-CP066636	p1, p2, p3, p4, p5, p6, p7	3115438	SRR13258495	ONT	167101	840647523	269.833
									SRR13308467	Illumina	5404720	806658869	258.923
	39	144_1	Dallas 144_1	complete	SAMN17038103	CP066637-CP066644	p144_1_87kb, p144_1_66kb, p144_1_56kb, p144_1_47kb, p144_1_6kb, p144_1_4kb, p144_1_1.9kb	3248094	SRR13258493	ONT	173300	986840326	303.821
									SRR13308466	Illumina	5813494	866615929	266.808
	40	148	Dallas 148	complete	SAMN17038104	CP066645-CP066652	p148_1.9kb, p148_55kb, p148_194kb, p148_45kb, p148_6kb, p148_6.2kb, unnamed	3169816	SRR13258492	ONT	160978	675763236	213.187
									SRR13308465	Illumina	2603888	389742049	122.954
	41	154_1	Dallas 154_1	complete	SAMN17038105	CP066653-CP066658	p1, p2, p3, p4, p5	2994328	SRR13258491	ONT	115836	409307431	136.694
									SRR13308452	Illumina	2809374	419843964	140.213
	42	155	Dallas 155	complete	SAMN17038106	CP066659-CP066666	p1, p2, p3, p4, p5, p6, p7	3218956	SRR13258490	ONT	180692	559999424	173.969
									SRR13308451	Illumina	2331244	348272349	108.194
	43	158	Dallas 158	complete	SAMN17038107	CP066667-CP066672	p1, p2, p3, p4, p5	3006060	SRR13258489	ONT	121516	448033892	149.044
									SRR13308450	Illumina	3286244	490810582	163.274
	44	160	Dallas 160	incomplete	SAMN17038108	JAEKIG000000000	N/A	3211924	SRR13258488	ONT	114707	365240887	113.714
									SRR13308449	Illumina	2840338	423676578	131.907
	45	161	Dallas 161	incomplete	SAMN17038109	JAEKIH000000000	N/A	3162373	SRR13258487	ONT	106188	301947419	95.4813
									SRR13308448	Illumina	2966228	442341619	139.876
	46	162	Dallas 162	incomplete	SAMN17038110	JAEKII000000000	N/A	3262328	SRR13258486	ONT	146813	453414903	138.985
									SRR13308447	Illumina	2744392	409886798	125.642
	47	163_1	Dallas 163_1	complete	SAMN17038111	CP066673-CP066679	p1, p2, p3, p4, p5, p6	3095810	SRR13258485	ONT	94806	381730351	123.305
									SRR13308446	Illumina	2853306	425924391	137.581

## Sheet: Dataset S1B
Dataset S1B. Representative sequences of pMIX rep genes.
>pMI9_5-70kb_ Enterococcus faecium strain Dallas 5 plasmid p5_70kb, complete sequence
ATGAGTATCGAAGAAGCTATTTTACTGGATACTTTACGTTGTCGTCTGAATTTCTTAAGAACTGGCCGATCTTTATCTCAAGTAGCTGTTTCTAGCGCGTTAAGTATTCCTTTATTCAAATATCGTAAGTACGAAGAAGGAGAAGAAATTCCAAGCATCATTGAATTAATCTATATCGCTGACTTTTACGATATTTCCGTTGATTACCTAATTGGTCGCTCAGAAACAGCAAGCAAACTGAAGTGA
>pMI8_51_4_2kb_repB Enterococcus faecium strain strain
ATGACGAGTAGAAAAACTAAAGATGAACGCACAAGGAATTGGACGTTTGTAGTCTATCCTGAATCGGCTCCTGAAAATTGGAGGGAGTTTTTAGATGAGTTACATGTTCCTTGGGTTGAGAGTCCACTTCATGATAAAGATGTGAATCCTGACGGTGAATTGAAAAAGCCTCATTGGCATGTTTTGATAATGTTTAGCGGTAAAAAGACGTATGATCAAATACGTGAGATAACTCAAAAGCTTCGGTCTCCAAACCCGCAAAAATGTGCTAATGCAAAAGGTATGGTGCGATATTTTGCTCATATGGATAATCCAGAAAAATTTCAATATGCTAAAAGTGATATTATCGCTCATGGTGGTGCAGAAATTGCTAGTTATTTGTCAGTAACGAGTGCAGAA…
>pMI7_9_1_3kb_rep2 Enterococcus faecium strain strain
ATGGATGAAAAAACGGAATTAACAGTCAAATATCAAAATGAATTGAATTTAGTACCGCTGAAAAATTTCAATGCTAAGCAGATGGATTTATTTTTTGCATTATGCGCTCGTATGAAAGATCGTGGTTTGAAAAAAGTTAGATTTTCTTTCGAGGAATTAAAAGAGTTAAGTGATTATAAGATGACTGCTACAAAAGCCTTTGTCGGTGATTTAGAAAAGCTCTATAAAGATATGCTTAATCTTACTTACCGTACTGAAGATGAGGATTCTATTCGCTACTTTGTTTTGTTTACTGGTTTTGAAATCAATAAAACAAAAAAGTTTGTTGAAGTCAGTGTTAATCCGGACCTAGAATATATTATTAATGGTTTAACAGCTGAATTTAGTAGATTTGAATTA…
>pMI6_16_1_4.4kb_repB Enterococcus faecium strain strain
ATGGCAAATGAAATTGTAAAATATGAAAATAGATTAAATCATATTCCTCTGAGAAAATTTAATAGTCGTGAAATGAACTTATTTTTTTCAATTGCTTCACGTGTACGTGAAAAAGGTGTAGATGAGATTATTTTTTCATTTCACGATTTGAAAAAACTAAGCGGTTATACAGAACGTGGGGAACAATTTATAAAAGATCTTAGTAGCACGTATGACAAATTATTAAGTATTAATGCTTGGAATGATGATGGAAATACTTTAACTAAATTTGTTGCTTTCACAAAATATAGCATTATACGAGATAAACAACTTGTTATAATTTCAGTTAATCCAGAATTTAAAGGACTTTTTAATCAATTAAAGAACTGGACAAGATTTAATCTAGAGCAATTTACTAAT…
>pMI5_16_1_104kb_repB Enterococcus faecium strain strain
ATGTCTCAAGAAGTTACCGAAAACGTTATTGATAATGATGTAGATTTAGTATCAGATCAAACAAATGCAATTGTGCGTTATAACAATGGTTTGAACACAACAGCTTTGCGAGGATTTAAACCTGTCGAAATGGATGTGTTTTGGGCTATTTTATCAAAAATGAAACGTCAAGGAACAGCAGAAGTAACTTTTGATTTCAACGTCTTTCGTTATTTGGTCAAATACGACAGAAGAGAAAAGGACAGTTTTTATTCTGTGTTAAAAGCTTTGAGTGACAAACTAGGTACTTTAACCTACCGCTTTGAAGATTCAGATGTCTATGAACAGCTGTGGCTTTTTCAAAAATTCCGAATAGATAAACAGCAAGAAACAGTTACAATCAAGGCAAATGAGGAGTTT…
>pMI4_51_1_4.3kb_repfactor Enterococcus faecium strain strain
TTGAGTAAAAATGGCATAATCGTAAATGAGTGGGAAAATTTAACAGCCCTATCTAACAGGCGGTTAAATGTACAAAATATGTACACCCCCTTAAAAATGCAGTGGTCAATTGACCGAATTACTATCGTTGGAAAACTGAAGGAAAATATTTATTATCACACTCAAAATGATGTGTTGATTTTAGATTTTGAGCAATTAATGCGGGTGAATGAAGGCAATGGCTATTTAAAAGCGGTTGGGAATAACGGCTGGCAATTATTAGACCAATACGAAGAAAATATTGCTTATATTGAGATTTTGAAATGGCAAGATGGCAAAGGGCGGATTGATTTTAACCCGAATAAGATTGGTCATTTTTTAGCTAGTTCAATGAAAAATTTCATTCATGATTTATTTCTA…
>pMI3_9_1_4.3kb_rep2 Enterococcus faecium strain strain
ATGAAAAAGAAAAAGCAAGATTTGATTAACGGAACATTTCGAGAAAAAAAGAAAAATTTGAAAAAAGTGGTGGCATTTAGTGATAATCGAATTTCTCCCAAAATGCGTGAATTGATGACAGGCTGTGGTTCATATTTAGAATTTATTGCAACGATTGATAAGGAGAAAAAGAAATTGGTCCAAGCTCACTTTTGTAAAAATCGTTTCTGTCCGTTATGTGCTTGGCGTAAAGCTCGTAAGGATTCGATGATGTTGTCGATTATGATGCAAGCTATTGCGGAAGAAAAGCAGTATCAATTTATTTTTATGACGTTGACGACACCGAATGTAAAAGCGGAATGTTTGAACGATGAAATTGATTTGTTTAATCATGCATTGAAAAAGATGTTTATGCGCAAA…
>pMI2_1_6.3kb_repB_4_CDS Enterococcus faecium strain strain
TTGGCAAATGAAATCGTGAAATACCATCATGAATTAAATACCATTCCGTTGCGGAAATTTACACCAGTTGAAATGAATCTATTTTTCTCTATTGTGTCTAGAATGCGCGAAAAAGGCGATAAAACAGTCCGTCTTACTTTTGACCAACTAAAAGATTTAAGTAATTATAAAGCAACTGCTAATAATCGTTTCATTAATGATTTAGAAATGACTTATGATAAATTAATGGATTTACGTTTTGGTAAAAGAAGTGCTAATGGGCTCGATATAGATAGATTCGTTATGTTTAGTGAGTTTAAAATACGTGGAACTGCTAAAGATCCATATGTAGACATACAAGTTTACGAAAAAGCTTTACCTTTACTAAACAATTTAGATGAGTGGGTTCGCTATTCACTC…
>pMI1_1_55kb_repA_1_ Enterococcus faecium strain strain
ATGTCTACAGAAATTCAATCTCAAAAAATGATTATTAAAAATTGGGGATATAAAGCAACGAATGTTTATATTGAAAAATATTATAAATTTCCTAGTTTTTTAATTCAGAATTCTAAATACTCTAAAATGAAAGACAGCTCAAAAATAGCCTATATGCTTTTTAAAAATGAATTTCGTAGAGCCTTACATGAAAAATGGATCGACGATGATGGTCTATTATATTTGGAATTTACACAAGCAGACCTAATGGACAAATTAAATTGCTACCAAGGCAAAGTAAAAACCATTTTAAACGAGTTAGAAACATATAATTTGATTTCAGTCGTAAAAGGAGAATTTAACCCAAAAACGAAAAAAAATGAAAAAAATAAATACTATTTACTTCAACCTGAAATAAGT…

## Sheet: Dataset S1C
		Dataset S1C Primer sequences used in the study
		Primer name	Primer sequence (5'--> 3')
		F relE-antitoxin	TAAAGAATTCGATGTGCCCA
		R relE-antitoxin	TCCTCTTTTGTCATCGGTTT
		F relE-toxin	TTCTACCTTCTAAACACGTAATAAAGTATC
		R relE-toxin	TTCATGCGTTCCACATAGTA
		F-axe	GCTTATTCAAATTTCCGCCA
		R-axe	AACCTCGATTAAGTCATGTGT
		F-txe	CTGATGATGCTTGGGATGAT
		R-txe	GTTCATCTGTAATTCTTCTGGAC
		F-Efm16s	TTTGATTTGAAAGGCGCTTTC
		R-Efm16s	CGTCAAGGGATGAACAGTTAC

## Sheet: Dataset S1D
		Dataset S1D: Sequence types (ST) of the Dallas isolates and their allelic variations
		Clonal Complex	Sequence type	MLST1
				adk	ddl	gdh	purK	pstS	atpA	gyd
		CC17	ST17	1	1	1	1	1	1	1
			ST18	1	1	1	1	1	7	5
			ST664	1	2	1	44	1	1	1
			ST1703	1	1	1	1	20	1	70
			ST736	1	3	1	44	1	1	1
			ST80	1	1	1	1	1	9	12
			ST1383	1	97	1	1	1	1	1
			ST412	1	1	1	44	20	15	1
			ST612	1	1	1	1	1	9	5
			ST262	1	1	1	1	7	7	5
		1MLST: multi-locus sequence typing. Allelic variations of 7 housekeeping genes are mentioned
		The allele numbers for the housekeeping genes are mentioned in the boxes.
		Any allele with different number from ST17 are highlighted with aqua color

## Sheet: Dataset S1E
Dataset S1E. All versus all percent ANI for E. faecium genomes in this study.
	Dallas_71_1	Dallas_71_2	Dallas_20	Dallas_103	Dallas_43_1	Dallas_93_3	Dallas_57	Dallas_131_2	Dallas_53_2	Dallas_107_1	Dallas_1	Dallas_91	Dallas_148	Dallas_53_1	Dallas_83	Dallas_161	Dallas_100_1	Dallas_100_2	Dallas_5	Dallas_97_1	Dallas_144_1	Dallas_162	Dallas_66	Dallas_124_2	Dallas_124_1	Dallas_124_3	Dallas_160	Dallas_87_1	Dallas_51_1	Dallas_155	Dallas_93_1	Dallas_93_2	Dallas_9_1	Dallas_9_2	Dallas_55	Dallas_52	Dallas_113	Dallas_16_2	Dallas_16_1	Dallas_51_4	ATCC700221_GCA_001594345.1	Dallas_17_1	Dallas_163_1	Dallas_111	Dallas_158	Dallas_154_1	Dallas_121	Dallas_137
Dallas_71_1	100	99.9933	99.8951	99.8971	99.8715	99.921	99.9156	99.9042	99.8975	99.8988	99.9	99.8978	99.9152	99.9015	99.9088	99.905	99.6589	99.5986	99.6334	99.6272	99.6625	99.645	99.7101	99.7198	99.7233	99.7183	99.4421	99.3903	99.4204	99.3766	99.3941	99.3976	99.4937	99.4884	99.4388	99.3796	99.313	99.2862	99.308	99.4206	99.4394	99.3451	99.1998	99.3893	99.3443	99.3703	99.3825	99.417
Dallas_71_2	99.9933	100	99.8791	99.8994	99.8865	99.9169	99.911	99.9061	99.9071	99.9045	99.9122	99.8981	99.9237	99.9129	99.9078	99.9046	99.6311	99.6417	99.6421	99.6328	99.6714	99.6505	99.7091	99.7247	99.7233	99.7262	99.4346	99.4406	99.402	99.4298	99.3789	99.4144	99.521	99.4979	99.4446	99.4073	99.3695	99.329	99.3301	99.4393	99.3951	99.3395	99.1291	99.405	99.3618	99.384	99.4032	99.4025
Dallas_20	99.8951	99.8791	100	99.9056	99.9216	99.9348	99.9354	99.937	99.9403	99.9334	99.9269	99.9294	99.945	99.9428	99.9393	99.9444	99.6152	99.6227	99.6248	99.6422	99.6752	99.8033	99.7472	99.7905	99.7918	99.7989	99.5142	99.4813	99.4683	99.4782	99.446	99.4625	99.5678	99.5704	99.4664	99.4226	99.332	99.3172	99.2995	99.5261	99.4594	99.3607	99.191	99.3355	99.3941	99.4194	99.4334	99.438
Dallas_103	99.8971	99.8994	99.9056	100	99.9406	99.9519	99.9414	99.9345	99.927	99.9445	99.9345	99.9337	99.9385	99.9422	99.9422	99.9448	99.6385	99.6081	99.6642	99.6765	99.7001	99.7236	99.7614	99.7953	99.7994	99.8038	99.4306	99.4045	99.3875	99.4003	99.4185	99.3521	99.497	99.51	99.439	99.3779	99.2281	99.2041	99.1944	99.4246	99.3917	99.3375	99.13	99.2201	99.3828	99.3951	99.3589	99.4201
Dallas_43_1	99.8715	99.8865	99.9216	99.9406	100	99.9462	99.9447	99.967	99.9358	99.9606	99.9489	99.9579	99.9557	99.9483	99.9456	99.9576	99.6568	99.6391	99.6898	99.6575	99.7449	99.7516	99.7739	99.7935	99.7892	99.7866	99.479	99.4217	99.4084	99.4258	99.3772	99.3971	99.5192	99.5345	99.4421	99.4297	99.2089	99.2248	99.1906	99.4419	99.4212	99.3443	99.2271	99.3036	99.3662	99.3838	99.4537	99.4434
Dallas_93_3	99.921	99.9169	99.9348	99.9519	99.9462	100	99.9678	99.9587	99.9393	99.9601	99.9563	99.9479	99.9483	99.9509	99.9491	99.9522	99.6703	99.6413	99.6914	99.6756	99.7344	99.7635	99.797	99.8179	99.8285	99.83	99.4834	99.4715	99.4352	99.4669	99.4406	99.4661	99.5249	99.5232	99.4476	99.4368	99.2572	99.2208	99.1921	99.5019	99.422	99.368	99.1454	99.2767	99.3506	99.4185	99.3787	99.396
Dallas_57	99.9156	99.911	99.9354	99.9414	99.9447	99.9678	100	99.9551	99.9508	99.9546	99.9495	99.9425	99.9502	99.9556	99.9557	99.9532	99.6643	99.6621	99.6563	99.6533	99.7062	99.7492	99.7977	99.7937	99.7974	99.7964	99.4537	99.4337	99.4334	99.4489	99.4272	99.4232	99.5222	99.5063	99.4361	99.4037	99.2208	99.2313	99.1925	99.4739	99.3893	99.3629	99.1616	99.3107	99.3657	99.4025	99.4196	99.3978
Dallas_131_2	99.9042	99.9061	99.937	99.9345	99.967	99.9587	99.9551	100	99.956	99.9689	99.9588	99.9589	99.961	99.9655	99.962	99.961	99.6806	99.674	99.7076	99.6901	99.7262	99.7577	99.8082	99.8235	99.8268	99.8247	99.4657	99.4447	99.4016	99.419	99.4263	99.4392	99.5224	99.5432	99.4339	99.4136	99.2676	99.2723	99.229	99.4761	99.4507	99.3948	99.1703	99.2831	99.3882	99.4264	99.4229	99.4158
Dallas_53_2	99.8975	99.9071	99.9403	99.927	99.9358	99.9393	99.9508	99.956	100	99.9611	99.9784	99.9731	99.9835	99.9861	99.9821	99.9795	99.6918	99.6746	99.6901	99.675	99.7228	99.7825	99.7864	99.808	99.7947	99.8073	99.4807	99.4325	99.3963	99.4267	99.411	99.4332	99.5097	99.5211	99.4201	99.4086	99.2441	99.259	99.2315	99.4878	99.4202	99.377	99.176	99.257	99.3874	99.3997	99.3859	99.4002
Dallas_107_1	99.8988	99.9045	99.9334	99.9445	99.9606	99.9601	99.9546	99.9689	99.9611	100	99.959	99.961	99.9649	99.9697	99.975	99.9677	99.6655	99.645	99.6812	99.686	99.6992	99.7473	99.789	99.8189	99.814	99.8224	99.4792	99.4742	99.4389	99.4583	99.4275	99.4266	99.54	99.5338	99.4688	99.4377	99.2824	99.2096	99.1676	99.4933	99.4339	99.4174	99.1713	99.2995	99.3915	99.3802	99.4146	99.4103
Dallas_1	99.9	99.9122	99.9269	99.9345	99.9489	99.9563	99.9495	99.9588	99.9784	99.959	100	99.9889	99.9871	99.9842	99.9839	99.9866	99.6772	99.6639	99.7025	99.6898	99.7349	99.7683	99.8134	99.8247	99.8339	99.8345	99.4551	99.4309	99.4297	99.434	99.4218	99.4029	99.5148	99.51	99.4745	99.4505	99.2593	99.2305	99.1778	99.5071	99.4531	99.4216	99.1775	99.3204	99.4143	99.4018	99.4011	99.4187
Dallas_91	99.8978	99.8981	99.9294	99.9337	99.9579	99.9479	99.9425	99.9589	99.9731	99.961	99.9889	100	99.9826	99.9789	99.9766	99.9804	99.6669	99.6678	99.687	99.6709	99.7185	99.7652	99.7794	99.8289	99.8309	99.8315	99.5025	99.4561	99.4258	99.4363	99.4418	99.4523	99.488	99.5043	99.4479	99.4242	99.2321	99.2034	99.1854	99.5019	99.416	99.4386	99.1616	99.2442	99.3893	99.416	99.4019	99.4577
Dallas_148	99.9152	99.9237	99.945	99.9385	99.9557	99.9483	99.9502	99.961	99.9835	99.9649	99.9871	99.9826	100	99.9851	99.9823	99.9844	99.6891	99.6625	99.6797	99.6797	99.7374	99.7694	99.786	99.8165	99.8215	99.8216	99.4811	99.4591	99.4255	99.4609	99.4321	99.448	99.5367	99.5091	99.4347	99.4211	99.2597	99.2278	99.2132	99.4989	99.4345	99.4184	99.1793	99.3126	99.4178	99.4218	99.4025	99.4473
Dallas_53_1	99.9015	99.9129	99.9428	99.9422	99.9483	99.9509	99.9556	99.9655	99.9861	99.9697	99.9842	99.9789	99.9851	100	99.9846	99.9831	99.6781	99.6694	99.6765	99.6744	99.7372	99.7764	99.7909	99.819	99.8185	99.8246	99.4903	99.48	99.4418	99.449	99.438	99.449	99.5389	99.5348	99.4377	99.4465	99.2767	99.2774	99.2367	99.4856	99.4431	99.4139	99.2095	99.2797	99.4049	99.3981	99.4179	99.418
Dallas_83	99.9088	99.9078	99.9393	99.9422	99.9456	99.9491	99.9557	99.962	99.9821	99.975	99.9839	99.9766	99.9823	99.9846	100	99.9889	99.6576	99.6487	99.6713	99.6755	99.6987	99.768	99.7944	99.8379	99.836	99.8356	99.4795	99.481	99.4608	99.4566	99.4493	99.46	99.5276	99.5123	99.4446	99.4314	99.2242	99.2643	99.2225	99.4974	99.4475	99.3926	99.1799	99.2946	99.3912	99.405	99.4112	99.4544
Dallas_161	99.905	99.9046	99.9444	99.9448	99.9576	99.9522	99.9532	99.961	99.9795	99.9677	99.9866	99.9804	99.9844	99.9831	99.9889	100	99.6831	99.6915	99.7007	99.6984	99.7112	99.8008	99.7935	99.8382	99.8385	99.8389	99.4733	99.4396	99.456	99.4286	99.4565	99.4533	99.5268	99.5217	99.4463	99.4208	99.2488	99.2682	99.2343	99.4859	99.4381	99.4294	99.1827	99.305	99.405	99.4104	99.4087	99.4477
Dallas_100_1	99.6589	99.6311	99.6152	99.6385	99.6568	99.6703	99.6643	99.6806	99.6918	99.6655	99.6772	99.6669	99.6891	99.6781	99.6576	99.6831	100	99.9888	99.9082	99.8437	99.7159	99.7135	99.7451	99.7531	99.7763	99.7864	99.402	99.3712	99.3508	99.3663	99.3694	99.3763	99.4514	99.4529	99.4358	99.4318	99.1715	99.0253	99.0548	99.2575	99.3701	99.3632	99.2054	99.077	99.1739	99.1812	99.3248	99.229
Dallas_100_2	99.5986	99.6417	99.6227	99.6081	99.6391	99.6413	99.6621	99.674	99.6746	99.645	99.6639	99.6678	99.6625	99.6694	99.6487	99.6915	99.9888	100	99.9073	99.876	99.6882	99.7171	99.7097	99.7139	99.7496	99.7666	99.4091	99.356	99.3375	99.3525	99.3358	99.342	99.4249	99.4374	99.4251	99.4164	99.083	99.0037	99.0013	99.247	99.3395	99.3257	99.2124	99.0615	99.2014	99.1812	99.2929	99.2566
Dallas_5	99.6334	99.6421	99.6248	99.6642	99.6898	99.6914	99.6563	99.7076	99.6901	99.6812	99.7025	99.687	99.6797	99.6765	99.6713	99.7007	99.9082	99.9073	100	99.8928	99.7638	99.767	99.7587	99.6842	99.7116	99.7119	99.3905	99.3474	99.3818	99.3307	99.358	99.303	99.427	99.4287	99.4502	99.3999	99.1451	99.0447	99.0664	99.2685	99.3761	99.3742	99.2324	99.1171	99.1738	99.2163	99.3237	99.3105
Dallas_97_1	99.6272	99.6328	99.6422	99.6765	99.6575	99.6756	99.6533	99.6901	99.675	99.686	99.6898	99.6709	99.6797	99.6744	99.6755	99.6984	99.8437	99.876	99.8928	100	99.7449	99.7131	99.7861	99.714	99.7248	99.7317	99.4192	99.3779	99.4497	99.3829	99.3585	99.3787	99.4871	99.466	99.4276	99.3919	99.1423	99.0803	99.0926	99.2849	99.4106	99.4414	99.3173	99.1213	99.2215	99.2627	99.3208	99.3154
Dallas_144_1	99.6625	99.6714	99.6752	99.7001	99.7449	99.7344	99.7062	99.7262	99.7228	99.6992	99.7349	99.7185	99.7374	99.7372	99.6987	99.7112	99.7159	99.6882	99.7638	99.7449	100	99.7321	99.8408	99.793	99.7931	99.8029	99.2196	99.1656	99.2149	99.1464	99.1797	99.1956	99.355	99.3641	99.2595	99.2226	99.1681	99.0561	99.0516	99.3367	99.3871	99.2196	99.2058	98.9978	99.0706	99.0299	99.1573	99.1164
Dallas_162	99.645	99.6505	99.8033	99.7236	99.7516	99.7635	99.7492	99.7577	99.7825	99.7473	99.7683	99.7652	99.7694	99.7764	99.768	99.8008	99.7135	99.7171	99.767	99.7131	99.7321	100	99.7885	99.8189	99.8009	99.8031	99.408	99.3216	99.3717	99.3695	99.3394	99.3535	99.4181	99.4196	99.3802	99.3489	99.2336	99.1118	99.0759	99.2794	99.4716	99.2367	99.2821	99.1661	99.2225	99.2149	99.3225	99.3019
Dallas_66	99.7101	99.7091	99.7472	99.7614	99.7739	99.797	99.7977	99.8082	99.7864	99.789	99.8134	99.7794	99.786	99.7909	99.7944	99.7935	99.7451	99.7097	99.7587	99.7861	99.8408	99.7885	100	99.876	99.8746	99.8758	99.2742	99.2731	99.2387	99.2422	99.2185	99.2334	99.3598	99.3738	99.2812	99.2006	99.1587	99.1258	99.0935	99.3759	99.3508	99.272	99.2562	99.0551	99.1514	99.1187	99.2741	99.1981
Dallas_124_2	99.7198	99.7247	99.7905	99.7953	99.7935	99.8179	99.7937	99.8235	99.808	99.8189	99.8247	99.8289	99.8165	99.819	99.8379	99.8382	99.7531	99.7139	99.6842	99.714	99.793	99.8189	99.876	100	99.9908	99.988	99.2697	99.2514	99.2421	99.2521	99.2101	99.2487	99.3631	99.3536	99.2434	99.2147	99.1396	99.2119	99.1952	99.3771	99.3851	99.2529	99.274	99.0435	99.198	99.1533	99.2545	99.1401
Dallas_124_1	99.7233	99.7233	99.7918	99.7994	99.7892	99.8285	99.7974	99.8268	99.7947	99.814	99.8339	99.8309	99.8215	99.8185	99.836	99.8385	99.7763	99.7496	99.7116	99.7248	99.7931	99.8009	99.8746	99.9908	100	99.9984	99.3073	99.2802	99.2906	99.2808	99.2551	99.2701	99.3568	99.382	99.2402	99.2284	99.1562	99.2144	99.1754	99.3886	99.4155	99.2306	99.2767	99.0486	99.1605	99.1793	99.2759	99.1778
Dallas_124_3	99.7183	99.7262	99.7989	99.8038	99.7866	99.83	99.7964	99.8247	99.8073	99.8224	99.8345	99.8315	99.8216	99.8246	99.8356	99.8389	99.7864	99.7666	99.7119	99.7317	99.8029	99.8031	99.8758	99.988	99.9984	100	99.3097	99.257	99.2861	99.2689	99.2634	99.2788	99.3808	99.373	99.2561	99.249	99.1831	99.2231	99.1794	99.3683	99.4124	99.2311	99.2798	99.0357	99.185	99.1919	99.3005	99.1821
Dallas_160	99.4421	99.4346	99.5142	99.4306	99.479	99.4834	99.4537	99.4657	99.4807	99.4792	99.4551	99.5025	99.4811	99.4903	99.4795	99.4733	99.402	99.4091	99.3905	99.4192	99.2196	99.408	99.2742	99.2697	99.3073	99.3097	100	99.9738	99.966	99.9598	99.9563	99.9528	99.7608	99.7643	99.7363	99.7273	99.2022	99.1961	99.2196	99.21	99.2381	99.3615	99.203	99.2954	99.3612	99.339	99.3866	99.3766
Dallas_87_1	99.3903	99.4406	99.4813	99.4045	99.4217	99.4715	99.4337	99.4447	99.4325	99.4742	99.4309	99.4561	99.4591	99.48	99.481	99.4396	99.3712	99.356	99.3474	99.3779	99.1656	99.3216	99.2731	99.2514	99.2802	99.257	99.9738	100	99.9496	99.9581	99.9563	99.9606	99.7474	99.7396	99.7243	99.719	99.1577	99.0362	99.0701	99.2588	99.2407	99.375	99.1594	99.3071	99.3557	99.3516	99.3954	99.3717
Dallas_51_1	99.4204	99.402	99.4683	99.3875	99.4084	99.4352	99.4334	99.4016	99.3963	99.4389	99.4297	99.4258	99.4255	99.4418	99.4608	99.456	99.3508	99.3375	99.3818	99.4497	99.2149	99.3717	99.2387	99.2421	99.2906	99.2861	99.966	99.9496	100	99.9514	99.959	99.9466	99.7781	99.7802	99.7254	99.7042	99.2137	99.1192	99.1514	99.1913	99.243	99.4033	99.1543	99.3446	99.3557	99.3513	99.385	99.3974
Dallas_155	99.3766	99.4298	99.4782	99.4003	99.4258	99.4669	99.4489	99.419	99.4267	99.4583	99.434	99.4363	99.4609	99.449	99.4566	99.4286	99.3663	99.3525	99.3307	99.3829	99.1464	99.3695	99.2422	99.2521	99.2808	99.2689	99.9598	99.9581	99.9514	100	99.9432	99.9346	99.7579	99.7629	99.7193	99.7217	99.19	99.1737	99.1829	99.2294	99.1863	99.3947	99.184	99.3378	99.3545	99.3528	99.3974	99.3647
Dallas_93_1	99.3941	99.3789	99.446	99.4185	99.3772	99.4406	99.4272	99.4263	99.411	99.4275	99.4218	99.4418	99.4321	99.438	99.4493	99.4565	99.3694	99.3358	99.358	99.3585	99.1797	99.3394	99.2185	99.2101	99.2551	99.2634	99.9563	99.9563	99.959	99.9432	100	99.9863	99.7184	99.7284	99.7128	99.7102	99.1786	99.1478	99.1741	99.1895	99.2648	99.3971	99.1682	99.3123	99.3695	99.3712	99.4126	99.4007
Dallas_93_2	99.3976	99.4144	99.4625	99.3521	99.3971	99.4661	99.4232	99.4392	99.4332	99.4266	99.4029	99.4523	99.448	99.449	99.46	99.4533	99.3763	99.342	99.303	99.3787	99.1956	99.3535	99.2334	99.2487	99.2701	99.2788	99.9528	99.9606	99.9466	99.9346	99.9863	100	99.7579	99.7489	99.7206	99.7051	99.2166	99.1793	99.205	99.2005	99.2632	99.3832	99.1877	99.2931	99.3235	99.3286	99.3947	99.3829
Dallas_9_1	99.4937	99.521	99.5678	99.497	99.5192	99.5249	99.5222	99.5224	99.5097	99.54	99.5148	99.488	99.5367	99.5389	99.5276	99.5268	99.4514	99.4249	99.427	99.4871	99.355	99.4181	99.3598	99.3631	99.3568	99.3808	99.7608	99.7474	99.7781	99.7579	99.7184	99.7579	100	99.9894	99.7738	99.7856	99.2997	99.2393	99.2726	99.3177	99.3562	99.4683	99.2675	99.2314	99.2898	99.2621	99.4531	99.3712
Dallas_9_2	99.4884	99.4979	99.5704	99.51	99.5345	99.5232	99.5063	99.5432	99.5211	99.5338	99.51	99.5043	99.5091	99.5348	99.5123	99.5217	99.4529	99.4374	99.4287	99.466	99.3641	99.4196	99.3738	99.3536	99.382	99.373	99.7643	99.7396	99.7802	99.7629	99.7284	99.7489	99.9894	100	99.7804	99.7812	99.2752	99.2392	99.2587	99.3206	99.3573	99.4651	99.2651	99.1965	99.3134	99.2706	99.4619	99.371
Dallas_55	99.4388	99.4446	99.4664	99.439	99.4421	99.4476	99.4361	99.4339	99.4201	99.4688	99.4745	99.4479	99.4347	99.4377	99.4446	99.4463	99.4358	99.4251	99.4502	99.4276	99.2595	99.3802	99.2812	99.2434	99.2402	99.2561	99.7363	99.7243	99.7254	99.7193	99.7128	99.7206	99.7738	99.7804	100	99.9872	99.2312	99.1686	99.2096	99.2778	99.356	99.3642	99.1919	99.2857	99.3644	99.318	99.4509	99.4159
Dallas_52	99.3796	99.4073	99.4226	99.3779	99.4297	99.4368	99.4037	99.4136	99.4086	99.4377	99.4505	99.4242	99.4211	99.4465	99.4314	99.4208	99.4318	99.4164	99.3999	99.3919	99.2226	99.3489	99.2006	99.2147	99.2284	99.249	99.7273	99.719	99.7042	99.7217	99.7102	99.7051	99.7856	99.7812	99.9872	100	99.2274	99.2403	99.2502	99.2125	99.3042	99.3266	99.1758	99.3023	99.3017	99.2796	99.4215	99.399
Dallas_113	99.313	99.3695	99.332	99.2281	99.2089	99.2572	99.2208	99.2676	99.2441	99.2824	99.2593	99.2321	99.2597	99.2767	99.2242	99.2488	99.1715	99.083	99.1451	99.1423	99.1681	99.2336	99.1587	99.1396	99.1562	99.1831	99.2022	99.1577	99.2137	99.19	99.1786	99.2166	99.2997	99.2752	99.2312	99.2274	100	99.8867	99.9194	99.2046	99.1928	99.1584	99.1633	99.279	99.1823	99.1715	99.2845	99.1453
Dallas_16_2	99.2862	99.329	99.3172	99.2041	99.2248	99.2208	99.2313	99.2723	99.259	99.2096	99.2305	99.2034	99.2278	99.2774	99.2643	99.2682	99.0253	99.0037	99.0447	99.0803	99.0561	99.1118	99.1258	99.2119	99.2144	99.2231	99.1961	99.0362	99.1192	99.1737	99.1478	99.1793	99.2393	99.2392	99.1686	99.2403	99.8867	100	99.9887	99.1295	98.9794	99.1954	99.2146	99.272	99.2317	99.1982	99.2375	99.2378
Dallas_16_1	99.308	99.3301	99.2995	99.1944	99.1906	99.1921	99.1925	99.229	99.2315	99.1676	99.1778	99.1854	99.2132	99.2367	99.2225	99.2343	99.0548	99.0013	99.0664	99.0926	99.0516	99.0759	99.0935	99.1952	99.1754	99.1794	99.2196	99.0701	99.1514	99.1829	99.1741	99.205	99.2726	99.2587	99.2096	99.2502	99.9194	99.9887	100	99.1046	99.0288	99.2071	99.2349	99.3253	99.2702	99.1846	99.2683	99.2486
Dallas_51_4	99.4206	99.4393	99.5261	99.4246	99.4419	99.5019	99.4739	99.4761	99.4878	99.4933	99.5071	99.5019	99.4989	99.4856	99.4974	99.4859	99.2575	99.247	99.2685	99.2849	99.3367	99.2794	99.3759	99.3771	99.3886	99.3683	99.21	99.2588	99.1913	99.2294	99.1895	99.2005	99.3177	99.3206	99.2778	99.2125	99.2046	99.1295	99.1046	100	99.242	99.0732	98.9904	99.0372	99.1119	99.1311	99.2168	99.1319
ATCC700221_GCA_001594345.1	99.4394	99.3951	99.4594	99.3917	99.4212	99.422	99.3893	99.4507	99.4202	99.4339	99.4531	99.416	99.4345	99.4431	99.4475	99.4381	99.3701	99.3395	99.3761	99.4106	99.3871	99.4716	99.3508	99.3851	99.4155	99.4124	99.2381	99.2407	99.243	99.1863	99.2648	99.2632	99.3562	99.3573	99.356	99.3042	99.1928	98.9794	99.0288	99.242	100	99.1241	99.1296	99.0292	99.0747	99.1212	99.2619	99.1936
Dallas_17_1	99.3451	99.3395	99.3607	99.3375	99.3443	99.368	99.3629	99.3948	99.377	99.4174	99.4216	99.4386	99.4184	99.4139	99.3926	99.4294	99.3632	99.3257	99.3742	99.4414	99.2196	99.2367	99.272	99.2529	99.2306	99.2311	99.3615	99.375	99.4033	99.3947	99.3971	99.3832	99.4683	99.4651	99.3642	99.3266	99.1584	99.1954	99.2071	99.0732	99.1241	100	99.2909	99.2183	99.3859	99.3226	99.3112	99.4251
Dallas_163_1	99.1998	99.1291	99.191	99.13	99.2271	99.1454	99.1616	99.1703	99.176	99.1713	99.1775	99.1616	99.1793	99.2095	99.1799	99.1827	99.2054	99.2124	99.2324	99.3173	99.2058	99.2821	99.2562	99.274	99.2767	99.2798	99.203	99.1594	99.1543	99.184	99.1682	99.1877	99.2675	99.2651	99.1919	99.1758	99.1633	99.2146	99.2349	98.9904	99.1296	99.2909	100	99.4579	99.4955	99.4798	99.4949	99.5809
Dallas_111	99.3893	99.405	99.3355	99.2201	99.3036	99.2767	99.3107	99.2831	99.257	99.2995	99.3204	99.2442	99.3126	99.2797	99.2946	99.305	99.077	99.0615	99.1171	99.1213	98.9978	99.1661	99.0551	99.0435	99.0486	99.0357	99.2954	99.3071	99.3446	99.3378	99.3123	99.2931	99.2314	99.1965	99.2857	99.3023	99.279	99.272	99.3253	99.0372	99.0292	99.2183	99.4579	100	99.8067	99.7712	99.77	99.7758
Dallas_158	99.3443	99.3618	99.3941	99.3828	99.3662	99.3506	99.3657	99.3882	99.3874	99.3915	99.4143	99.3893	99.4178	99.4049	99.3912	99.405	99.1739	99.2014	99.1738	99.2215	99.0706	99.2225	99.1514	99.198	99.1605	99.185	99.3612	99.3557	99.3557	99.3545	99.3695	99.3235	99.2898	99.3134	99.3644	99.3017	99.1823	99.2317	99.2702	99.1119	99.0747	99.3859	99.4955	99.8067	100	99.9895	99.8747	99.8125
Dallas_154_1	99.3703	99.384	99.4194	99.3951	99.3838	99.4185	99.4025	99.4264	99.3997	99.3802	99.4018	99.416	99.4218	99.3981	99.405	99.4104	99.1812	99.1812	99.2163	99.2627	99.0299	99.2149	99.1187	99.1533	99.1793	99.1919	99.339	99.3516	99.3513	99.3528	99.3712	99.3286	99.2621	99.2706	99.318	99.2796	99.1715	99.1982	99.1846	99.1311	99.1212	99.3226	99.4798	99.7712	99.9895	100	99.8425	99.8009
Dallas_121	99.3825	99.4032	99.4334	99.3589	99.4537	99.3787	99.4196	99.4229	99.3859	99.4146	99.4011	99.4019	99.4025	99.4179	99.4112	99.4087	99.3248	99.2929	99.3237	99.3208	99.1573	99.3225	99.2741	99.2545	99.2759	99.3005	99.3866	99.3954	99.385	99.3974	99.4126	99.3947	99.4531	99.4619	99.4509	99.4215	99.2845	99.2375	99.2683	99.2168	99.2619	99.3112	99.4949	99.77	99.8747	99.8425	100	99.8344
Dallas_137	99.417	99.4025	99.438	99.4201	99.4434	99.396	99.3978	99.4158	99.4002	99.4103	99.4187	99.4577	99.4473	99.418	99.4544	99.4477	99.229	99.2566	99.3105	99.3154	99.1164	99.3019	99.1981	99.1401	99.1778	99.1821	99.3766	99.3717	99.3974	99.3647	99.4007	99.3829	99.3712	99.371	99.4159	99.399	99.1453	99.2378	99.2486	99.1319	99.1936	99.4251	99.5809	99.7758	99.8125	99.8009	99.8344	100

## Sheet: Dalaset S1F
		Dataset S1F: Plasmid reps detected by the PlasmidFinder
Isolate Id	replicaon CDS1	Plasmid2	Identity3	Query/Template length4	Contig5	position in contig6	Reference plasmid name	Accession numer7
1	Rep_trans	rep14a	96.94	785/1026	NODE_8_length_1980_cov_15.8377	1150..1934	rep(AUS0004p3)	CP003354
	Rep3	rep11a	100	945/945	NODE_7_length_6258_cov_4.57868	1..945	repA(pB82)	AB178871
		rep18b	95.35	882/969	NODE_3_length_44323_cov_2.16072	16513…17391	BO23315710(pE1p13)	CP018068
	RepA_N	rep17	100	1041/1041	NODE_3_length_44323_cov_2.16072	1..1041	CDS29(pRUM)	AF507977
		repUS15	100	1041/1041	NODE_2_10_copy_11_5_copy_length_198774_cov_1.01998	174213..175253	repA(DO3)	CP003586
5	RepA_N	rep17	100	1041/1041	5 length=45647 depth=2.54x circular=true	1..1041	CDS29(pRUM)	AF507977
		repUS15	100	1041/1041	2 length=126296 depth=1.25x circular=true	1..1041	repA(pNB2354p1)	CP004064
	Rep_trans	rep14a	100	897/897	7 length=4074 depth=4.27x circular=true	2686..3582	EFAU085p5001(AUS0085p5)	CP006625
		rep14a	99.25	402/402	8 length=1981 depth=5.87x circular=true	1010..1411	ORF1(pKQ10)	EFU01917
	Rep3	rep29	100	738738	6 length=9316 depth=2.85x circular=true	1038..1775	EFAU085p4001(Aus0085p4)	Aus0085
7	Rep_trans	repUS43	100	1206/1206	1 length=2913070 depth=1.00x circular=true	875932..877137	CDS12738(DOp1)	CP003584
9_1	RepA_N	rep17	100	1041 / 1041	4 length=38857 depth=2.93x circular=true	1..1041	CDS29(pRUM)	AF507977
		repUS15	100	1041 / 1041	2 length=168057 depth=1.25x circular=true	1..1041	repA(pNB2354p1)	CP004064
	Rep_trans	rep14a	100	768/768	9 length=1928 depth=3.69x circular=true	410..1177	CDS2(pEFNP1)	AB038522
		rep14b	100	966/966	8 length=2294 depth=1.22x	4..969	EFAU085p6001(AUS0085p6)	CP006626
		repUS43	100	1206/1206	1 length=2822081 depth=1.00x circular=true	289554..290759	CDS12738(DOp1)	CP003584
9_2	RepA_N	rep17	100	1041/1041	4 length=38857 depth=3.09x circular=true	1..1041	CDS29(pRUM)	AF507977
		repUS15	100	1041/1041	2 length=166871 depth=1.28x circular=true	1..1041	repA(pNB2354p1)	CP004064
	Rep_trans	rep14a	100	768/768	9 length=1928 depth=5.65x circular=true	464..1231	CDS2(pEFNP1)	AB038522
		rep14b	100	966/966	8 length=2387 depth=1.37x	196..1161	EFAU085p6001(AUS0085p6)	CP006626
		repUS43	100	1206/1206	1 length=2822082 depth=1.00x circular=true	289554..290759	CDS12738(DOp1)	CP003584
16_1	Rep1	repUS12	99.62	792/795	1 length=2758635 depth=1.00x circular=true	296212..297003	rep(pUB110)	AF181950
	Rep3	rep18a	99.89	933/933	6 length=6895 depth=3.02x circular=true	1..933	repA(p200B)	AB158402
	RepA_N	rep17	100	1041/1041	5 length=41600 depth=3.07x circular=true	1..1041	CDS29(pRUM)	AF507977
		repUS15	99.81	1041/1041	2 length=257742 depth=1.16x circular=true	1..1041	repA(pNB2354p1)	CP004064
	Rep_trans	repUS43	99.92	1206/1206	1 length=2758635 depth=1.00x circular=true	278531..279736	CDS12738(DOp1)	CP003584
16_2	RepA_N	rep17	100	1041 / 1041	4 length=33441 depth=2.90x circular=true	1..1041	CDS29(pRUM)	AF507977
		repUS15	99.81	1041 / 1041	2 length=294191 depth=2.15x circular=true	1..1041	repA(pNB2354p1)	CP004064
	Rep3	rep18a	99.89	933 / 933	5 length=6895 depth=5.08x circular=true	1..933	repA(p200B)	AB158402
	Rep1	repUS12	99.62	792 / 795	1 length=2757523 depth=1.00x circular=true	296210..297001	rep(pUB110)	AF181950
	Rep_trans	repUS43	99.92	1206 / 1206	1 length=2757523 depth=1.00x circular=true	278529..279734	CDS12738(DOp1)	CP003584
17_1	Rep1	repUS12	99.62	792 / 795	1 length=2856012 depth=1.00x circular=true	302893..303684	rep(pUB110)	AF181950
	RepA_N	rep17	100	1041 / 1041	4 length=33158 depth=2.58x circular=true	1..1041	CDS29(pRUM)	AF507977
		repUS15	100	1041 / 1041	2 length=153899 depth=1.02x circular=true	1..1041	repA(pNB2354p1)	CP004064
	Rep3	rep11a	100	945 / 945	5 length=6172 depth=1.24x circular=true	1..945	repA(pB82)	AB178871
	Rep_trans	repUS43	100	1206 / 1206	1 length=2856012 depth=1.00x circular=true	282532..283737	CDS12738(DOp1)	CP003584
20	Rep3	rep18b	95.35	882/969	3 length=44443 depth=2.85x circular=true	16514..17392	BO23315710(pE1p13)	CP018068
	RepA_N	rep17	100	1041/1041	3 length=44443 depth=2.85x circular=true	1..1041	CDS29(pRUM)	AF507977
		repUS15	100	1041/1041	2 length=180987 depth=0.96x	177018..178058	repA(DO3)	CP003586
	Rep_trans	rep14a	99.25	402 / 402	12 length=1980 depth=6.28x circular=true	1272..1673	ORF1(pKQ10)	EFU01917
43_1	Rep3	rep18b	95.35	882 / 969	4 length=44730 depth=1.71x circular=true	16514..17392	BO23315710(pE1p13)	CP018068
	RepA_N	rep17	100	1041/1041	4 length=44730 depth=1.71x circular=true	1..1041	CDS29(pRUM)	AF507977
		repUS15	100	1041/1041	2 length=168834 depth=0.85x	167400..168440	repA(DO3)	CP003586
	Rep_trans	rep14a	99.25	402/402	8 length=1980 depth=12.91x circular=true	112..513	ORF1(pKQ10)	EFU01917
51_1	Rep3	rep18b	99.43	527/564	8 length=5212 depth=6.73x circular=true	2284..2810	repA(pEF418)	AF408195
	RepA_N	rep17	100	1041/1041	5 length=61761 depth=3.14x circular=true	1..1041	CDS29(pRUM)	AF507977
		repUS15	100	1041/1041	2 length=195982 depth=1.38x circular=true	1..1041	repA(pNB2354p1)	CP004064
	Rep_trans	rep14b	100	873/966	2 length=195982 depth=1.38x circular=true	77354..78226	EFAU085p6001(AUS0085p6)	CP006626
		repUS43	100	1206/1206	1 length=2745931 depth=1.00x	1644101..1645306	CDS12738(DOp1)	CP003584
51_4	Rep3	rep11a	100	945/945	8 length=6173 depth=2.28x circular=true	1..945	repA(pB82)	AB178871
	RepA_N	rep17	100	1041 / 1041	7 length=29409 depth=2.06x circular=true	1..1041	CDS29(pRUM)	AF507977
		repUS15	100	1041 / 1041	2 length=134230 depth=0.91x circular=true	1..1041	repA(pNB2354p1)	CP004064
	Rep_trans	rep14a	98.75	642/1026	12 length=1979 depth=0.82x circular=true	1338..1979	rep(AUS0004p3)	CP003354
		rep14a	99.2	375/402	12 length=1979 depth=0.82x circular=true	1..375	ORF1(pKQ10)	EFU01917
		repUS43	100	1206/1206	1 length=2921433 depth=1.00x circular=true	283875..285080	CDS12738(DOp1)	CP003584
	Inc18	rep2	100	1494 / 1494	6 length=29903 depth=1.31x circular=true	14469..15962	orf1(pRE25)	X92945
		repUS7	100	1602 / 1602	4 length=65409 depth=1.27x circular=true	55708..57309	rep(pMG1)	AB206333
52	RepA_N	rep17	100	1041/1041	4 length=36284 depth=2.84x circular=true	1..1041	CDS29(pRUM)	AF507977
		repUS15	100	1041/1041	2 length=197810 depth=1.10x	112373..113413	repA(pNB2354p1)	CP004064
	Rep_trans	repUS43	100	1206/1206	1 length=2875372 depth=1.00x circular=true	259860..261065	CDS12738(DOp1)	CP003584
	Rep3	rep18a	99.89	933/933	5 length=12538 depth=3.93x circular=true	1..933	repA(p200B)	AB158402
53_1	Rep3	rep18b	95.35	882 / 969	NODE_1_length_2909522_cov_1	1205581..1206459	BO23315710(pE1p13)	CP018068
	RepA_N	rep17	100	1041 / 1041	NODE_5_length_11819_cov_1.57078	1..1041	CDS29(pRUM)	AF507977
		repUS15	100	1041 / 1041	NODE_2_4_11_9_copy_length_198740_cov_1.39531	2930..3970	repA(DO3)	CP003586
	Rep_trans	rep14a	99.25	402 / 402	NODE_7_length_1980_cov_6.75011	1440..1841	ORF1(pKQ10)	EFU01917
53_2	RepA_N	rep17	100	1041/1041	NODE_5_length_11819_cov_0.804389	1..1041	CDS29(pRUM)	AF507977
		repUS15	100	1041/1041	NODE_10_4_copy_2_9_copy_length_198742_cov_0.966851	194296..195336	repA(DO3)	CP003586
	Rep3	rep18b	95.35	882 / 969	NODE_1_length_2912773_cov_1	1205589..1206467	BO23315710(pE1p13)	CP018068
	Rep_trans	rep14a	99.25	402 / 402	NODE_7_length_1980_cov_18.434	857..1258	ORF1(pKQ10)	EFU01917
55	RepA_N	rep17	100	1041 / 1041	4 length=36284 depth=2.83x circular=true	1..1041	CDS29(pRUM)	AF507977
		repUS15	100	1041 / 1041	2 length=202167 depth=1.07x circular=true	1..1041	repA(pNB2354p1)	CP004064
	Rep_trans	repUS43	100	1206 / 1206	1 length=2877824 depth=1.00x circular=true	259860..261065	CDS12738(DOp1)	CP003584
	Rep3	rep18a	99.89	933 / 933	5 length=12538 depth=5.15x circular=true	1..933	repA(p200B)	AB158402
57	Rep3	rep18b	95.35	882 / 969	NODE_3_length_44421_cov_2.83419	16514..17392	BO23315710(pE1p13)	CP018068
	Rep_trans	rep14a	99.25	402/402	NODE_8_length_1980_cov_16.7138 1272..1673	1272..1673	ORF1(pKQ10)	EFU01917
	RepA_N	rep17	100	1041 / 1041	NODE_3_length_44421_cov_2.83419	1..1041	CDS29(pRUM)	AF507977
		repUS15	100	1041 / 1041	NODE_2_10_11_5_copy_length_187324_cov_1.01987	162763..163803	repA(DO3)	CP003586
66	Rep3	rep11a	100	945 / 945	7 length=7012 depth=4.22x circular=true	1..945	repA(pB82)	AB178871
	RepA_N	rep17	100	1041 / 1041	5 length=38373 depth=2.53x circular=true	1..1041	CDS29(pRUM)	AF507977
		repUS15	99.9	1041 / 1041	2 length=161669 depth=0.85x circular=true	1..1041	repA(DO3)	CP003586
	Rep_trans	rep14a	99.25	402 / 402	9 length=1980 depth=11.51x circular=true	352..753	ORF1(pKQ10)	EFU01917
	Inc18	repUS7	100	1602 / 1602	3 length=65409 depth=2.18x circular=true	36550..38151	rep(pMG1)	AB206333
71_1	RepA_N	rep17	100	1041 / 1041	5 length=44420 depth=3.29x circular=true	1..1041	CDS29(pRUM)	AF507977
		repUS15	99.81	1041 / 1041	2 length=192427 depth=1.15x circular=true	1..1041	repA(pNB2354p1)	CP004064
	Rep3	rep11a	100	945 / 945	7 length=6272 depth=3.98x circular=true	1..945	repA(pB82)	AB178871
		rep18b	95.35	882 / 969	5 length=44420 depth=3.29x circular=true	16514..17392	BO23315710(pE1p13)	CP018068
	Rep_trans	rep14a	96.94	785 / 1026	9 length=1980 depth=12.53x circular=true	1144..1928	rep(AUS0004p3)	CP003354
71_2	Rep3	rep11a	100	945 / 945	6 length=6272 depth=4.96x circular=true	1..945	repA(pB82)	AB178871
		rep18b	95.35	882 / 969	4 length=44420 depth=2.99x circular=true	16514..17392	BO23315710(pE1p13)	CP018068
	Rep_trans	rep14a	99.25	402 / 402	8 length=1980 depth=20.54x circular=true	352..753	ORF1(pKQ10)	EFU01917
	RepA_N	rep17	100	1041 / 1041	4 length=44420 depth=2.99x circular=true	1..1041	CDS29(pRUM)	AF507977
		repUS15	99.81	1041 / 1041	2 length=192427 depth=1.08x circular=true	1..1041	repA(pNB2354p1)	CP004064
83	Rep_trans	rep14a	99.25	402 / 402	6 length=1980 depth=24.69x circular=true	1007..1408	ORF1(pKQ10)	EFU01917
	Rep3	rep18b	95.35	882 / 969	4 length=44442 depth=2.70x circular=true	16513..17391	BO23315710(pE1p13)	CP018068
	RepA_N	rep17	100	1041 / 1041	4 length=44442 depth=2.70x circular=true	1..1041	CDS29(pRUM)	AF507977
		repUS15	100	1041 / 1041	2 length=164531 depth=1.00x	163074..164114	repA(DO3)	CP003586
87_1	RepA_N	rep17	100	1041 / 1041	5 length=57116 depth=2.63x circular=true	1..1041	CDS29(pRUM)	AF507977
		repUS15	100	1041 / 1041	2 length=193594 depth=1.41x circular=true	1..1041	repA(pNB2354p1)	CP004064
	Rep3	rep11a	100	945 / 945	7 length=6168 depth=4.34x circular=true	1..945	repA(pB82)	AB178871
		rep18b	99.43	527 / 564	8 length=5212 depth=4.99x circular=true	3257..3783	repA(pEF418)	AF408195
	Rep_trans	repUS43	100	1206 / 1206	1 length=2891429 depth=1.00x circular=true	256135..257340	CDS12738(DOp1)	CP003584
91	Rep_trans	rep14a	99.25	402 / 402	NODE_8_length_1980_cov_14.2453	113..514	ORF1(pKQ10)	EFU01917
	Rep3	rep11a	100	945 / 945	NODE_7_length_6267_cov_4.05354	1..945	repA(pB82)	AB178871
	RepA_N	rep17	100	1041 / 1041	NODE_5_length_10968_cov_0.91907	1..1041	CDS29(pRUM)	AF507977
		repUS15	100	1041 / 1041	NODE_4_2_10_copy_12_length_198741_cov_0.987446	194007..195047	repA(DO3)	CP003586
93-1	RepA_N	rep17	100	1041 / 1041	3 length=63108 depth=2.03x circular=true	1..1041	CDS29(pRUM)	AF507977
		repUS15	100	1041 / 1041	2 length=189145 depth=0.93x circular=true	1..1041	repA(pNB2354p1)	CP004064
	Rep_trans	repUS43	100	1206 / 1206	1 length=2829900 depth=1.00x	823968..825173	CDS12738(DOp1)	CP003584
	Rep3	rep18b	99.43	527 / 564	7 length=5212 depth=5.00x circular=true	3257..3783	repA(pEF418)	AF408195
93-2	Rep3	rep18b	99.43	527 / 564	6 length=5212 depth=6.32x circular=true	4153..4679	repA(pEF418)	AF408195
	Rep_trans	repUS43	100	1206 / 1206	1 length=2836862 depth=1.00x circular=true	2480902..2482107	CDS12738(DOp1)	CP003584
	RepA_N	rep17	100	1041 / 1041	3 length=63104 depth=1.92x circular=true	1..1041	CDS29(pRUM)	AF507977
		repUS15	100	1041 / 1041	2 length=194067 depth=0.95x circular=true	1..1041	repA(pNB2354p1)	CP004064
93-3	RepA_N	rep17	100	1041 / 1041	4 length=34144 depth=2.43x circular=true	1..1041	CDS29(pRUM)	AF507977
		repUS15	100	1041 / 1041	2 length=187318 depth=0.94x circular=true	1..1041	repA(DO3)	CP003586
	Rep_trans	rep14a	96.94	785 / 1026	6 length=1980 depth=16.84x circular=true	82..866	rep(AUS0004p3)	CP003354
97-1	Rep3	rep11a	100	945 / 945	5_5 length=6168 depth=2.42x circular=true	1..945	repA(pB82)	AB178871
	Rep_trans	rep14a	99.25	402 / 402	8_5 length=1980 depth=5.81x circular=true	1361..1762	ORF(pKQ10)	EFU01917
	RepA_N	rep17	100	1041 / 1041	4_5 length=39713 depth=2.10x circular=true	1..1041	CDS29(pRUM)	AF507977
		repUS15	100	1041 / 1041	2_5 length=201047 depth=1.03x	107714..108754	ORF(E.faecium287)	CP004064
100-1	Rep3	rep11a	100	945 / 945	6_4 length=8059 depth=7.26x circular=true	1..945	repA(pB82)	AB178871
		rep18b	95.35	882 / 969	4_4 length=43236 depth=2.07x circular=true	16521..17399	BO23315710(pE1p13)	CP018068
	RepA_N	rep17	100	1041 / 1041	4_4 length=43236 depth=2.07x circular=true	1..1041	CDS29(pRUM)	AF507977
		repUS15	100	1041 / 1041	2_4 length=149888 depth=1.02x	148303..149343	repA(pNB2354p1)	CP004064
	Rep_trans	rep14a	99.25	402 / 402	9_4 length=1980 depth=11.26x circular=true	1361..1762	ORF1(pKQ10)	EFU01917
100-2	RepA_N	rep17	100	1041 / 1041	4_3 length=43236 depth=2.12x circular=true	1..1041	CDS29(pRUM)	AF507977
		repUS15	100	1041 / 1041	2_3 length=156220 depth=1.05x circular=true	1..1041	repA(pNB2354p1)	CP004064
	Rep3	rep11a	100	945 / 945	8_3 length=8059 depth=9.72x circular=true	1..945	repA(pB82)	AB178871
		rep18b	95.35	882 / 969	4_3 length=43236 depth=2.12x circular=true	16521..17399	BO23315710(pE1p13)	CP018068
103	Rep_trans	rep14a	99.25	402 / 402	NODE_10_length_1980_cov_31.3303	939..1340	ORF(pKQ10)	EFU01917
	Rep3	rep18b	95.24	882/969	NODE_3_length_48758_cov_2.35549	18560..19438	BO23315710(pE1p13)	CP018068
		rep29	100	657/738	NODE_6_length_7165_cov_6.3525	6509..7165	EFAU085p4001(Aus0085p4)	Aus0085
	RepA_N	rep17	100	1041 / 1041	NODE_3_length_48758_cov_2.35549	1..1041	CDS29(pRUM)	AF507977
		repUS15	100	1041 / 1041	NODE_11_copy_15_8_2_12_copy_13_copy_4_copy_length_187242_cov_0.984589	155509..156549	repA(DO3)	CP003586
107-1	Rep3	rep11a	100	945/945	10_2 length=6263 depth=4.19x circular=true	1..945	repA(pB82)	AB178871
		rep18b	95.35	882/969	5_2 length=41004 depth=2.40x circular=true	13075..13953	BO23315710(pE1p13)	CP018068
	Rep_trans	rep14a	99.25	402/402	14_2 length=1980 depth=5.16x circular=true	12..413	ORF1(pKQ10)	EFU01917
	RepA_N	rep17	100	1041 / 1041	5_2 length=41004 depth=2.40x circular=true	1..1041	CDS29(pRUM)	AF507977
		repUS15	100	1041 / 1041	4_2 length=157754 depth=0.96x	2931..3971	repA(DO3)	CP003586
111	RepA_N	rep17	100	1041 / 1041	NODE_10_12_13_3_9_11_length_17982_cov_2.6479	10304..11344	CDS29(pRUM)	AF507977
		repUS15	99.81	1041 / 1041	NODE_2_length_212766_cov_1.52075	1..1041	repA(pNB2354p1)	CP004064
	Rep1	repUS12	99.62	792 / 795	NODE_1_length_2811636_cov_1	292355..293146	rep(pUB110)	AF181950
	Rep_trans	rep14b	100	966 / 966	NODE_8_length_2189_cov_17.4016	150..1115	EFAU085p6001(AUS0085p6)	CP006626
		repUS43	100	1206 / 1206	NODE_1_length_2811636_cov_1	274674..275879	CDS12738(DOp1)	CP003584
	Rep3	rep29	100	738/738	NODE_4_length_7165_cov_4.81248	3246..3983	EFAU085p4001(Aus0085p4)	Aus0085
113	Rep1	repUS12	99.62	792 / 795	1_7 length=2765227 depth=1.00x	478231..479022	rep(pUB110)	AF181950
	Rep3	rep18a	99.87	755 / 933	3_7 length=41153 depth=1.84x circular=true	25336..26090	repA(p200B)	AB158402
	Rep_trans	repUS43	100	1206/1206	1_7 length=2765227 depth=1.00x	460550..461755	CDS12738(DOp1)	CP003584
	RepA_N	rep17	99.9	1041 / 1041	3_7 length=41153 depth=1.84x circular=true	1..1041	CDS29(pRUM)	AF507977
		repUS15	99.81	1041 / 1041	2_7 length=257598 depth=0.98x circular=true	1..1041	repA(pNB2354p1)	CP004064
121	Rep1	repUS12	99.62	792 / 795	1_6 length=2797277 depth=1.00x	2058943..2059734	rep(pUB110)	AF181950
	Rep3	rep11a	100	945 / 945	6_6 length=7940 depth=5.65x circular=true	1..945	repA(pB82)	AB178871
	RepA_N	rep17	100	1041 / 1041	4_6 length=42671 depth=5.33x circular=true	1..1041	CDS29(pRUM)	AF507977
		repUS15	100	1041 / 1041	2_6 length=138288 depth=1.36x circular=true	1..1041	repA(pNB2354p1)	CP004064
	Rep_trans	repUS43	100	1206 / 1206	1_6 length=2797277 depth=1.00x	2076210..2077415	CDS12738(DOp1)	CP003584
124-1	RepA_N	rep17	100	1041 / 1041	NODE_4_length_37877_cov_3.94028	1..1041	CDS29(pRUM)	AF507977
		repUS15	100	1041 / 1041	NODE_11_14_13_15_6_12_9_2_length_198742_cov_1.27482	196386..197426	repA(DO3)	CP003586
	Rep_trans	rep14a	99.25	402 / 402	NODE_10_length_1980_cov_5.34733	1519..1920	ORF1(pKQ10)	EFU01917
124-2	Rep_trans	rep14a	99.25	402/402	10 length=1980 depth=3.17x circular=true	1535..1936	ORF1(pKQ10)	EFU01917
	RepA_N	rep17	100	1041/1041	4 length=37877 depth=4.35x circular=true	1..1041	CDS29(pRUM)	AF507977
		repUS15	100	1041/1041	2 length=185806 depth=1.29x	184142..185182	repA(DO3)	CP003586
124-3	RepA_N	rep17	100	1041 / 1041	4 length=37877 depth=2.54x circular=true	1..1041	CDS29(pRUM)	AF507977
		repUS15	100	1041 / 1041	2 length=198741 depth=1.10x circular=true	1..1041	repA(DO3)	CP003586
	Rep_trans	rep14a	99.25	402 / 402	8 length=1980 depth=14.03x circular=true	1519..1920	ORF1(pKQ10)	EFU01917
131-2	RepA_N	rep17	100	1041 / 1041	4 length=43860 depth=2.60x circular=true	1..1041	CDS29(pRUM)	AF507977
		repUS15	100	1041 / 1041	2 length=200088 depth=1.00x circular=true	1..1041	repA(DO3)	CP003586
	Rep3	rep18b	95.35	882 / 969	4 length=43860 depth=2.60x circular=true	16514..17392	BO23315710(pE1p13)	CP018068
	Rep_trans	rep14a	99.25	402 / 402	7 length=1980 depth=26.22x circular=true	112..513	ORF1(pKQ10)	EFU01917
137	RepA_N	rep17	100	1041 / 1041	4 length=35487 depth=2.96x circular=true	1..1041	CDS29(pRUM)	AF507977
		repUS15	99.62	1041 / 1041	2 length=164644 depth=1.26x circular=true	1..1041	repA(pNB2354p1)	CP004064
	Rep1	repUS12	99.62	792 / 795	1 length=2836397 depth=1.00x circular=true	294929..295720	rep(pUB110)	AF181950
	Rep_trans	rep14a	100	897/897	7 length=4074 depth=7.36x circular=true	2688..3584	EFAU085p5001(AUS0085p5)	CP006625
		repUS43	100	1206/1206	1 length=2836397 depth=1.00x circular=true	274568..275773	CDS12738(DOp1)	CP003584
144-1	Rep_trans	rep14a	100	897 / 897	7 length=4075 depth=6.64x circular=true	1513..2409	EFAU085p5001(AUS0085p5)	CP006625
		rep14a	99.25	402 / 402	8 length=1980 depth=12.93x circular=true	1109..1510	ORF1(pKQ10)	EFU01917
	Inc18	repUS7	100	1602 / 1602	3 length=66742 depth=1.69x circular=true	64844..66445	rep(pMG1)	AB206333
	RepA_N	rep17	100	1041/1041	5 length=47773 depth=3.14x circular=true	1..1041	CDS29(pRUM)	AF507977
	Rep3	rep18b	95.35	882 / 969	5 length=47773 depth=3.14x circular=true	19524..20402	BO23315710(pE1p13)	CP018068
148	RepA_N	rep17	100	1041/1041	NODE_4_length_45965_cov_2.54547	1..1041	CDS29(pRUM)	AF507977
		repUS15	100	1041/1041	NODE_17_10_3_6_14_13_2_length_194710_cov_0.944931	104176..105216	repA(DO3)	CP003586
	Rep3	rep11a	100	945 / 945	NODE_8_length_6263_cov_4.40226	1..945	repA(pB82)	AB178871
		rep18b	95.35	882 / 969	NODE_4_length_45965_cov_2.54547	18036..18914	BO23315710(pE1p13)	CP018068
	Rep_trans	rep14a	99.25	402 / 402	NODE_11_length_1980_cov_11.9821	83..484	ORF1(pKQ10)	EFU01917
154-1	Rep1	repUS12	99.62	792 / 795	1 length=2801313 depth=1.00x circular=true	290223..291014	rep(pUB110)	AF181950
	Rep3	rep11a	99.58	945 / 945	6 length=6173 depth=3.88x circular=true	1..945	repA(pB82)	AB178871
	RepA_N	rep17	100	1041/1041	4 length=22729 depth=2.20x circular=true	1..1041	CDS29(pRUM)	AF507977
		repUS15	100	1041/1041	2 length=134270 depth=1.13x circular=true	1..1041	repA(pNB2354p1)	CP004064
	Rep_trans	repUS43	100	1206/1206	1 length=2801313 depth=1.00x circular=true	271035..272240	CDS12738(DOp1)	CP003584
155	Rep_trans	repUS43	100	1206/1206	1 length=2888311 depth=1.00x circular=true	253092..254297	CDS12738(DOp1)	CP003584
	Rep3	rep11a	99.79	945 / 945	5 length=7940 depth=6.95x circular=true	1..945	repA(pB82)	AB178871
		rep18b	99.43	527 / 564	7 length=5212 depth=7.46x circular=true	3384..3910	repA(pEF418)	AF408195
	RepA_N	rep17	100	1041/1041	4 length=57134 depth=2.98x circular=true	1..1041	CDS29(pRUM)	AF507977
		repUS15	100	1041/1041	2 length=187470 depth=1.39x circular=true	1..1041	repA(pNB2354p1)	CP004064
158	Rep3	rep11a	99.58	945 / 945	6 length=6173 depth=6.90x circular=true	1..945	repA(pB82)	AB178871
	Rep1	repUS12	99.62	792 / 795	1 length=2804833 depth=1.00x circular=true	290223..291014	rep(pUB110)	AF181950
	Rep_trans	repUS43	100	1206 / 1206	1 length=2804833 depth=1.00x circular=true	271035..272240	CDS12738(DOp1)	CP003584
	RepA_N	rep17	100	1041 / 1041	3 length=30941 depth=2.15x circular=true	1..1041	CDS29(pRUM)	AF507977
		repUS15	100	1041 / 1041	2 length=134270 depth=1.12x circular=true	1..1041	repA(pNB2354p1)	CP004064
160	Rep_trans	repUS43	100	1206 / 1206	1 length=2864793 depth=1.00x	1966850..1968055	CDS12738(DOp1)	CP003584
	Rep3	rep11a	100	945 / 945	5 length=7504 depth=5.71x circular=true	1..945	repA(pB82)	AB178871
		rep18b	99.37	473 / 564	7 length=5212 depth=4.71x circular=true	1..473	repA(pEF418)	AF408195
	RepA_N	rep17	100	1041/1041	4 length=57135 depth=2.32x circular=true	1..1041	CDS29(pRUM)	AF507977
		repUS15	100	1041/1041	2 length=194066 depth=1.29x circular=true	1..1041	repA(pNB2354p1)	CP004064
161	Rep3	rep11a	100	945/945	NODE_8_length_6263_cov_4.1243	1..945	repA(pB82)	AB178871
		rep18b	95.35	882/969	NODE_3_length_44443_cov_2.69382	16514..17392	BO23315710(pE1p13)	CP018068
	Rep_trans	rep14a	99.25	402/402	NODE_9_length_1980_cov_14.3438	744..1145	ORF1(pKQ10)	EFU01917
	RepA_N	rep17	100	1041/1041	NODE_3_length_44443_cov_2.69382	1..1041	CDS29(pRUM)	AF507977
		repUS15	100	1041/1041	NODE_12_2_5_13_length_198741_cov_1.03293	3407..4447	repA(DO3)	CP003586
162	RepA_N	rep17	100	1041 / 1041	4 length=34583 depth=2.36x circular=true	1..1041	CDS29(pRUM)	AF507977
		repUS15	100	1041 / 1041	2 length=180813 depth=1.04x	2930..3970	repA(DO3)	CP003586
	Rep_trans	rep14a	100	735 / 897	8 length=4074 depth=8.84x circular=true	1..735	EFAU085p5001(AUS0085p5)	CP006625
		rep14a	99.25	402 / 402	11 length=1980 depth=16.11x circular=true	301..702	ORF1(pKQ10)	EFU01917
163-1	Rep_trans	repUS43	100	1206/1206	1 length=2856614 depth=1.00x circular=true	282948..284153	CDS12738(DOp1)	CP003584
	RepA_N	rep17	100	1041 / 1041	3 length=25974 depth=2.64x circular=true	1..1041	CDS29(pRUM)	AF507977
		repUS15	100	1041 / 1041	2 length=171777 depth=1.36x circular=true	1..1041	repA(pNB2354p1	CP004064
	Rep1	repUS12	99.62	792 / 795	1 length=2856614 depth=1.00x circular=true	300629..301420	rep(pUB110)	AF181950
	Rep3	rep29	100	738 / 738	5 length=7165 depth=4.66x circular=true	4068..4805	EFAU085p4001(Aus0085p4)	Aus0085
ATCC 700221	RepA_N	rep17	100	1041/1041	ATCC700221_39kb	13489..14529	CDS29(pRUM)	AF507977
		repUS15	99.62	1041/1041	ATCC700221_189kb	119387..120427	repA(pNB2354p1)	CP004064
	Inc18	rep1	96.12	1417 / 1491	ATCC700221_189kb	38320..39731	repE(pKL0018)	AB290882
		rep2	99.87	1494 / 1494	ATCC700221_chromosome	1688248..1689739	orf1(pRE25)	X92945
		repUS7	100	1602 / 1602	ATCC700221_63kb	40466..42067	rep(pMG1)	AB206333
1231501	RepA_N	repUS15	99.81	1041 / 1041	ACAY01000083	42927..43967	repA(pNB2354p1)	CP004064
	Inc18	rep1	97.08	1405/1491	ACAY01000081	6223..7627	repE(pAMbeta)	AF007787
1Plasmid replicon conserved domains RepA_N, Rep_3, Rep_trans, Rep1, Inc18, Rep2, and Rol_Rep_N
2rep family
3% identity with the reference gene
4Nnucleotide length of the rep gene in the plasmid over the reference gene
5The contig identity where the rep gene was identified
6Position of the rep gene in the contig
7Accession number of the reference plasmid

## Sheet: Dataset S1G
			Dataset S1G: The relationship between plasmid diversity and the Sequence Types (ST) among the Dallas isolates
			Plasmids2
			RepA_N			Rep_3							Rep_trans					Rep_1		Inc18			Rep_2
			repUS15	N/A	rep17	rep18	rep11	rep29	N/A	N/A	N/A	N/A	rep US43	rep14			N/A	rep US12	N/A	rep US7	rep1	rep2	N/A
			126-294 kb	23-62 kb	17-63 kb	5 kb	6-8 kb	7 kb	6-8 kb	83-106 kb	4 kb	3 kb	N/A	1.9 kb	3-4 kb	1.9 kb	4-11 kb	N/A	4 kb	65-66 kb	N/A	29 kb	2 kb
	Sequence type (ST)	Total Isolates1	DO3	pMI1	pRUM	pE1p13	pB82	AUS0085p4	pMI2	pMI5	pMI6	pMI7	DOp1	AUS004p3	AUS0085p5	pKQ10	pMI4	pUB110	pMI3	pMG1	pKL0018	pRE25	pMI8
	ST52	1
	ST262	1
	ST18	10	90% (9)	100% (10)	100% (10)	30% (3)	40% (4)	10% (1)	50% (5)	20% (2)	0	0	0	0	30% (3)	90 (9)	30% (3)	0	50% (5)	20% (2)	0	0	0
	ST17	15	100 (15)	60 (9)	100 (15)	80 (12)	33.3 (5)	6.7 (1)	86.7 (13)	0	0	0	0	13.3(2)	0	80 (12)	6.7(1)	0	33.3(5)	6.7 (1)	6.7(1)	6.7% (1)	0
	ST1383	2
	ST612	1
	ST412	1
	ST80	3
	ST1703	5	100% (5)	80% (4)	100% (5)	0	60% (3)	20% (1)	80% (4)	0	0	20 (1)	100% (5)	0	40% (2)	0	20% (1)	100% (5)	20% (1)	0	0	0	0
	ST736	4
	ST664	6	100% (6)	100% (6)	100% (6)	100% (6)	50% (3)	0	100% (6)	33.3% (2)	0	16.7% (1)	100% (6)	0	0	0	100% (6)	0	16.7% (1)	0	0	0	0
	1Total number of isolates belonging to the corresponding sequence type
	2Plamids are described by their replicon conserved domain, rep family, size range and reference plasmid name. The number of isolates harboring the specific plasmids are described in per cent and then the total number in parentheses.
	The boxes are color coded blue, red, and yelow for % values >50%, <50%, and 50 respectively

## Sheet: Dataset S1H
		Dataset S1H: Features of 8 uncharacterized circular entities
	Isolate	Contig size (bp)1	Contig identity2		Bandage View3		Identity with other contigs of self-genome4	CDC search5			Conclusion6
			contig name	Accession number	Contig of interest	Entire genome		Plasmid specific domain	PAI specific domain	Total Transposons
	51-1	34618	te51_1_34kb	JAEIMB000000000	Complete circle	incomplete chromosome	none	N/A	N/A	6	Transposing element
	52	2614	te52_2kb	JAEIMA000000000	Complete circle	Incomplete mega plasmid	with parts of mega plasmid	N/A	N/A	2	Transposing element
	71-1	72777	pai71_72kb	pending	Complete circle	incomplete chromosome	none	N/A	N/A	5	Transposing element
	111	5013	te111_5kb	CP066603	Complete circle	Complete assembly	none	N/A	N/A	2	Transposon carrying vanHAX
	124-1	4093	te124_1_4kb	CP066613	Complete circle	Complete assembly	none(only the IS1251 in chromosome)	N/A	N/A	3	Transposing element
	124-2	4093	te124_2_4kb	JAEKIF000000000	Complete circle	Incomplete mega plasmid	none(only the IS1251 in chromosome)	N/A	N/A	2	Transposing element
	124-3	4093	te124_3_4kb	CP066620	Complete circle	Complete assembly	none(only the IS1251 in chromosome)	N/A	N/A	3	Transposing element
	148	3977	te148_3kb	CP066652	Complete circle	Complete assembly	none	N/A	N/A	2	Transposing element
	1The size of the contig that appears circular in the aasmbly but cannot be characterized as a plasmid due to the absence of rep gene
	2The identity of the contig is provided with its name and the accession number
	3Appearance of the genome assembly viewed by the software Bandage.
	4A BLAST search was performed with the nucleotide sequence of the contig of interest againstthe genome sequence of the same isolate
	5Conserved domain was searched in the contig of interest to identify any plasmid or pathogenicity island (PAI) specific domains. Total number of transposons were also noted
	6The identity of the contig was speculated based on the aforementioned information

## Sheet: Dataset S1I
Dataset S1I: Conserved domains in the 8 uncharacterized circular entities
Isolate Id	Contig size (kb)	Conserved Domain	Accession	Description	Interval	E-value
51-1	34	DDE_Tnp_ISL3	pfam01610	Transposase; Transposase proteins are necessary for efficient DNA transposition.	3691-4455	2.96e-60
		LolD	COG1136	ABC-type lipoprotein export system, ATPase component [Cell wall/membrane/envelope biogenesis];	13508-14110	1.09e-73
		TrxB	COG0492	Thioredoxin reductase [Posttranslational modification, protein turnover, chaperones];	26412-27356	6.47e-79
		PgpA	COG1267	Phosphatidylglycerophosphatase A [Lipid transport and metabolism];	27540-27995	2.75e-37
		DEDD_Tnp_IS110	pfam01548	Transposase; Transposase proteins are necessary for efficient DNA transposition.	16116-16595	4.04e-27
		Transposase_20	pfam02371	Transposase IS116/IS110/IS902 family;	25689-25949	1.15e-26
		DEDD_Tnp_IS110	pfam01548	Transposase; Transposase proteins are necessary for efficient DNA transposition.	24849-25334	2.83e-25
		Transposase_20	pfam02371	Transposase IS116/IS110/IS902 family;	16956-17216	1.47e-21
		PucR super family	cl34474	DNA-binding transcriptional regulator, PucR family [Transcription];	32907-33347	2.96e-11
		PRK11588	PRK11588	putative basic amino acid antiporter YfcC;	17639-19360	0
		Isoaspartyl-dipeptidase	cd01308	Isoaspartyl dipeptidase hydrolyzes the beta-L-isoaspartyl linkages in dipeptides, as part of the degradative pathway to eliminate proteins with beta-L-isoaspartyl peptide bonds, bonds whereby the beta-group of an aspartate forms the peptide link with the amino group of the following amino acid. Formation of this bond is a spontaneous nonenzymatic reaction in nature and can profoundly effect the f…	14540-15712	0
		GalU	COG1210	UTP-glucose-1-phosphate uridylyltransferase [Cell wall/membrane/envelope biogenesis];	23561-24424	4.92e-152
		PRK00685	PRK00685	metal-dependent hydrolase; Provisional	8207-8884	2.1e-100
		NrnA	COG0618	nanoRNase/pAp phosphatase, hydrolyzes c-di-AMP and oligoRNAs [Nucleotide transport and metabolism]	5912-6838	8.65e-84
		DDE_Tnp_ISL3	pfam01610	Transposase; Transposase proteins are necessary for efficient DNA transposition.	21293-22060	4.27e-60
		TadA	COG0590	tRNA(Arg) A34 adenosine deaminase TadA [Translation, ribosomal structure and biogenesis];	31970-32398	1.31e-56
		DUF1461	pfam07314	Protein of unknown function (DUF1461). This family contains a number of hypothetical bacterial proteins of unknown function approximately 200 residues long. These are possibly integral membrane proteins	28169-28678	5.22e-49
		RsmF_methylt_CI	pfam17126	RsmF rRNA methyltransferase first C-terminal domain This is the first of two distinct C-terminal domains of the 16S rRNA methyltransferase RsmF. It is necessary for stabilizing the catalytic core, pfam01189.	34070-34246	1.3e-22
		Ncl1 super family	cl34575	Ribosome biogenesis protein, NOL1/NOP2/fmu family [Translation, ribosomal structure and biogenesis	33878-34255	1.52e-21
		RsmB super family	cl33775	16S rRNA C967 or C1407 C5-methylase, RsmB/RsmF family [Translation, ribosomal structure and biogenesis]	34343-34618	6.3e-20
		RnjA	COG0595	mRNA degradation ribonuclease J1/J2 [Translation, ribosomal structure and biogenesis];	9739-11385	0
		YtoI super family	cl34717	Predicted transcriptional regulator containing CBS domains [Transcription];	6874-8193	0
		MPP_UshA_N_like	cd00845	Escherichia coli UshA-like family, N-terminal metallophosphatase domain;	30862-31584	2.36e-66
		RsmB	COG0144	16S rRNA C967 or C1407 C5-methylase, RsmB/RsmF family [Translation, ribosomal structure and biogenesis]	13-603	1.92e-45
		YbaK_like super family	cl00022	YbaK-like. The YbaK family of deacylase domains includes the INS amino acid-editing domain of the bacterial class II prolyl tRNA synthetase (ProRS), and it's trans-acting homologs, YbaK, ProX, and PrdX. The primary function of INS is to hydrolyze mischarged cysteinyl-tRNA(Pro)'s, thus helping ensure the fidelity of translation. Organisms whose ProRS lacks the INS domain express an INS homolog in …	9112-9570	5.28e-44
		DUF1027	pfam06265	Protein of unknown function (DUF1027);	29728-29979	8.58e-42
		HAD_Pase_UmpH-like	cd07530	UmpH/NagD family phosphatase	28734-29477	3.54e-115
		Zn_peptidase_2	pfam04298	Putative neutral zinc metallopeptidase	4749-5318	5.6e-84
		PhnA	COG2824	Uncharacterized Zn-ribbon-containing protein [General function prediction only];	5445-5777	1.46e-55
		SIS super family	cl00389	SIS domain. SIS (Sugar ISomerase) domains are found in many phosphosugar isomerases and phosphosugar binding proteins. SIS domains are also found in proteins that regulate the expression of genes involved in synthesis of phosphosugars.	20166-20744	2.37e-40
52	2.6	TlpA_like_family	cd02966	TlpA-like family; composed of TlpA, ResA, DsbE and similar proteins. TlpA, ResA and DsbE are bacterial protein disulfide reductases with important roles in cytochrome maturation	2187-2477	2.18e-15
		PHA02517 super family	cl33679	putative transposase OrfB; Reviewed	55-804	2.54e-44
		InsE	COG2963	Transposase and inactivated derivatives [Mobilome: prophages, transposons];	861-1142	2.09e-11
71-1	72	PBP1_ABC_unchar_transporter	cd06325	type 1 periplasmic ligand-binding domain of uncharacterized ABC-type transport systems	42298-43137	1.6e-107
		DDE_Tnp_ISL3	pfam01610	Transposase; Transposase proteins are necessary for efficient DNA transposition.	52105-52872	9.04e-60
		Tra8	COG2826	Transposase and inactivated derivatives, IS30 family [Mobilome: prophages, transposons];	68830-69498	7.78e-30
		PhnK super family	cl34109	ABC-type uncharacterized transport system	44096-44881	4.91e-107
		BPL_LplA_LipB super family	cl14057	biotin-lipoate ligase family; This family includes biotin protein ligase (BPL)	45062-46000	1.19e-73
		COG3464	COG3464	Transposase [Mobilome: prophages, transposons];	65594-66616	2.15e-63
		DEDD_Tnp_IS110	pfam01548	Transposase; Transposase proteins are necessary for efficient DNA transposition.	11183-11659	3.56e-48
		PurR	COG1609	DNA-binding transcriptional regulator, LacI/PurR family [Transcription];	32505-33506	1.3e-89
		TM_PBP1_branched-chain-AA_like super family	cl00454	Transmembrane subunit (TM) of Periplasmic Binding Protein (PBP)-dependent ATP-Binding Cassette	43221-44048	6.81e-80
		Tra8	COG2826	Transposase and inactivated derivatives, IS30 family [Mobilome: prophages, transposons];	69465-69650	4.14e-14
		ATH1	COG1554	Trehalose and maltose hydrolase (possible phosphorylase) [Carbohydrate transport and metabolism]	22333-24483	0
		FGGY_GntK	cd07770	Gluconate kinases; a subfamily of the FGGY family of carbohydrate kinases;	17599-18909	0
		PRK14054	PRK14054	peptide-methionine (S)-S-oxide reductase;	19903-20415	3.65e-86
		2-desacetyl-2-hydroxyethyl_bacteriochlorophyllide_	cd08255	2-desacetyl-2-hydroxyethyl bacteriochlorophyllide and other MDR family members;	26422-27222	1.33e-67
		UgpA	COG1175	ABC-type sugar transport system, permease component [Carbohydrate transport and metabolism];	28315-29166	1.56e-64
		YejR	COG0523	GTPase, G3E family [General function prediction only];	71713-72681	6.03e-56
		PBP2_TMBP_like	cd13585	The periplasmic-binding component of ABC transport systems specific for trehalose/maltose and similar oligosaccharides; possess type 2 periplasmic binding fold.	29251-30429	3.22e-52
		Trep_Strep	TIGR02185	putative ECF transporter S component, Trep_Strep family; Transport and binding proteins, Unknown substrate	5092-5658	8.51e-46
		COG5341	COG5341	Uncharacterized protein [Function unknown];	50683-51051	1.31e-35
		PRK00566	PRK00566	DNA-directed RNA polymerase subunit beta'; Provisional	34191-37766	0
		rpoB	PRK00405	DNA-directed RNA polymerase subunit beta; Reviewed	38028-41462	0
		PsaA	cd01137	Metal binding protein PsaA. These proteins have been shown to function as initial receptors in ABC transport of Mn2+ and as surface adhesins in some eubacterial species.	9069-9953	1.59e-134
		AdcA	cd01017	Metal binding protein AdcA. These proteins have been shown to function in the ABC uptake of Zn2+ and Mn2+ and in competence for genetic transformation and adhesion.	70599-71438	6.59e-110
		MdlB	COG1132	ABC-type multidrug transport system, ATPase and permease component [Defense mechanisms];	3261-4979	1.04e-109
		ZinT	pfam09223	ZinT (YodA) periplasmic lipocalin-like zinc-recruitment; ZinT plays a critical role in ...	70014-70553	3.07e-107
		ZnuC	COG1121	ABC-type Mn2+/Zn2+ transport system, ATPase component [Inorganic ion transport and metabolism];	12474-13193	6.47e-100
		rplM	PRK09216	50S ribosomal protein L13; Reviewed	15846-16274	2.39e-91
		ABC_cobalt_CbiO_domain2	cd03226	Second domain of the ATP-binding cassette component of cobalt transport system;	5745-6293	2.02e-79
		ABC_cobalt_CbiO_domain1	cd03225	First domain of the ATP-binding cassette component of cobalt transport system;	6444-7085	2.03e-73
		bPGM super family	cl33302	beta-phosphoglucomutase;	20604-21164	2.95e-73
		rpsI	PRK00132	30S ribosomal protein S9; Reviewed	15429-15815	3.4e-72
		MviM	COG0673	Predicted dehydrogenase [General function prediction only];	24486-25508	3.52e-65
		Hpre_diP_synt_I super family	cl01973	Heptaprenyl diphosphate synthase component I;	50142-50654	3.29e-35
		AmyAc_Sucrose_phosphorylase-like_1	cd11356	Alpha amylase catalytic domain found in sucrose phosphorylase-like proteins	30734-32101	0
		adjacent_YSIRK	TIGR04094	YSIRK-targeted surface antigen transcriptional regulator;	61259-62407	1.48e-178
		Gly_kinase	pfam02595	Glycerate kinase family; This is family of Glycerate kinases.	21203-22297	1.94e-145
		MdlB	COG1132	ABC-type multidrug transport system, ATPase and permease component [Defense mechanisms];	1547-3178	1.51e-125
		Trans_IPPS_HT	cd00685	Trans-Isoprenyl Diphosphate Synthases, head-to-tail;	49088-49975	4.11e-87
		YejR	COG0523	GTPase, G3E family [General function prediction only];	67439-68554	4.57e-76
		UgpE	COG0395	ABC-type glycerol-3-phosphate transport system, permease component	27500-28297	5.27e-61
		ZnuB	COG1108	ABC-type Mn2+/Zn2+ transport system, permease component	10031-10849	3.58e-60
		Dps	COG0783	DNA-binding ferritin-like protein (oxidative damage protectant)	16820-17254	2.75e-46
		YcjR	COG1082	Sugar phosphate isomerase/epimerase [Carbohydrate transport and metabolism];	25586-26380	1.1e-34
		Pyr_redox_2 super family	cl39093	Pyridine nucleotide-disulphide oxidoreductase;	52994-53584	5.66e-33
		NusG_II	pfam07009	NusG domain II; This domain is found in some NusG proteins where it forms domain II.	66971-67285	6.2e-32
		rpsN	PRK08881	30S ribosomal protein S14; Reviewed	710-940	3.7e-31
111	5	HGDH_LDH_like	cd12185	Putative Lactate dehydrogenase and (R)-2-Hydroxyglutarate Dehydrogenase-like proteins, NAD-binding and catalytic domains	215-1168	1.74e-149
		D-Ala-D-Ala_dipeptidase_VanX	cd14817	D-Ala-D-Ala dipeptidase VanX	2213-2806	2.36e-101
		vanB	PRK14568	D-alanine--D-lactate ligase; Provisional	1167-2195	0
		COG3464	COG3464	Transposase [Mobilome: prophages, transposons];	3652-4749	7.25e-57
		Rve	COG3316	Transposase (or an inactivated derivative) [Mobilome: prophages, transposons];	2924-3574	7.96e-84
124-1	4	COG3464	COG3464	Transposase [Mobilome: prophages, transposons];	3148-4092	5.89e-46
		zf-ISL3	pfam14690	zinc-finger of transposase IS204/IS1001/IS1096/IS1165;	3052-3201	3.27e-05
		DDE_Tnp_ISL3 super family	cl24015	Transposase proteins are necessary for efficient DNA transposition. Contains transposases for IS204, IS1001, IS1096 and IS1165.	3-86	1.2e-05
		TcyP	COG1823	L-cystine uptake protein TcyP, sodium:dicarboxylate symporter family [Amino acid transport ...	1229-2602	2.5e-174
		VOC super family	cl14632	The vicinal oxygen chelate (VOC) superfamily is composed of structurally related proteins with paired beta.alpha.beta.beta.beta motifs that provide a metal coordination environment with two or three open or readily accessible coordination sites to promote direct electrophilic participation of the metal ion in catalysis.	244-582	2.86e-23
124-2	4	COG3464	COG3464	Transposase [Mobilome: prophages, transposons];	2778-3821	4.01e-61
		zf-ISL3	pfam14690	zinc-finger of transposase IS204/IS1001/IS1096/IS1165;	2682-2831	3.27e-05
		TcyP	COG1823	L-cystine uptake protein TcyP, sodium:dicarboxylate symporter family [Amino acid transport and metabolism]	859-2232	2.5e-174
		VOC super family	cl14632	The vicinal oxygen chelate (VOC) superfamily is composed of structurally related proteins with paired beta.alpha.beta.beta.beta motifs that provide a metal coordination environment with two or three open or readily accessible coordination sites to promote direct electrophilic participation of the metal ion in catalysis.	3967-4086	3.16e-06
		VOC super family	cl14632	same as above	3-212	3.36e-08
124-3	4	COG3464	COG3464	Transposase [Mobilome: prophages, transposons];	3148-4092	5.89e-46
		zf-ISL3	pfam14690	zinc-finger of transposase IS204/IS1001/IS1096/IS1165;	3052-3201	3.27e-05
		DDE_Tnp_ISL3 super family	cl24015	Transposase proteins are necessary for efficient DNA transposition. Contains transposases for IS204, IS1001, IS1096 and IS1165.	3-86	1.2e-05
		TcyP	COG1823	L-cystine uptake protein TcyP, sodium:dicarboxylate symporter family [Amino acid transport ...	1229-2602	2.5e-174
		VOC super family	cl14632	The vicinal oxygen chelate (VOC) superfamily is composed of structurally related proteins with paired beta.alpha.beta.beta.beta motifs that provide a metal coordination environment with two or three open or readily accessible coordination sites to promote direct electrophilic participation of the metal ion in catalysis.	244-582	2.86e-23
148	3.9	Rve	COG3316	Transposase (or an inactivated derivative) [Mobilome: prophages, transposons];	1797-2447	3.79e-84
		APH	pfam01636	Phosphotransferase enzyme family; This family consists of bacterial antibiotic resistance proteins, which confer resistance to various aminoglycosides they include: aminoglycoside 3'-phosphotransferase or kanamycin kinase / neomycin-kanamycin phosphotransferase and streptomycin 3''-kinase or streptomycin 3''-phosphotransferase. The aminoglycoside phosphotransferases inactivate aminoglycoside anti…	3012-3722	5.41e-36
		Acetyltransf_8 super family	cl26156	Acetyltransferase (GNAT) domain; This domain catalyzes N-acetyltransferase reactions.	2583-2894	2.06e-13
		Transposase_mut	pfam00872	Transposase, Mutator family;	28-1167	0

## Sheet: Dataset S1J
		Dataset S1J: Conserved Domains and Protein families encoded by the rep genes of the pMIx plasmids
								Algorithm: hmmscan						independent E-value:
								HMMER Options: --cut_ga --hmmdb pfam						conditional E-value
			CDS search					pfam search
Plasmid Group	Isolate	Plasmid Size (kb)	Domain name	Accession	Description	interval	E-value	Family		Clan	Description	start positio	end position	Domain E-values
								Id	accession					independent E-value	Conditional E-value
pMI1	1	55	HTH superfamily	cl21459	Helix-turn-helix domains: A large family of mostly alpha-helical protein domains with a characteristic fold; most members function as sequence-specific DNA binding domains, such as in transcription regulators. This superfamily also includes the winged helix-turn-helix domains.	27-100	1.85e-17	RepA_N	PF06970.11	CL0123	Replication initiator protein A (RepA) N-terminus	25	100	1.6e-20	8.9e-25
	16-1	60	HTH super family	cl21459	Helix-turn-helix domains: A large family of mostly alpha-helical protein domains with a characteristic fold; most members function as sequence-specific DNA binding domains, such as in transcription regulators. This superfamily also includes the winged helix-turn-helix domains.	79-300	1.54e-17	RepA_N	PF06970.11	CL0123	Replication initiator protein A (RepA) N-terminus	25	100	1.6e-20	8.9e-25
	43-1	55	HTH super family	cl21459	Helix-turn-helix domains: A large family of mostly alpha-helical protein domains with a characteristic fold; most members function as sequence-specific DNA binding domains, such as in transcription regulators. This superfamily also includes the winged helix-turn-helix domains.	79-300	1.54e-17	RepA_N	PF06970.11	CL0123	Replication initiator protein A (RepA) N-terminus	25	100	1.6e-20	8.9e-25
	51-4	60	HTH super family	cl21459	Helix-turn-helix domains: A large family of mostly alpha-helical protein domains with a characteristic fold; most members function as sequence-specific DNA binding domains, such as in transcription regulators. This superfamily also includes the winged helix-turn-helix domains.	79-300	1.54e-17	RepA_N	PF06970.11	CL0123	Replication initiator protein A (RepA) N-terminus	25	100	1.6e-20	8.9e-25
	53-1	55	HTH super family	cl21459	Helix-turn-helix domains: A large family of mostly alpha-helical protein domains with a characteristic fold; most members function as sequence-specific DNA binding domains, such as in transcription regulators. This superfamily also includes the winged helix-turn-helix domains.	79-300	1.54e-17	RepA_N	PF06970.11	CL0123	Replication initiator protein A (RepA) N-terminus	25	100	1.6e-20	8.9e-25
	53-2	55	HTH super family	cl21459	Helix-turn-helix domains: A large family of mostly alpha-helical protein domains with a characteristic fold; most members function as sequence-specific DNA binding domains, such as in transcription regulators. This superfamily also includes the winged helix-turn-helix domains.	79-300	1.54e-17	RepA_N	PF06970.11	CL0123	Replication initiator protein A (RepA) N-terminus	25	100	1.6e-20	8.9e-25
	57	57	HTH super family	cl21459	Helix-turn-helix domains: A large family of mostly alpha-helical protein domains with a characteristic fold; most members function as sequence-specific DNA binding domains, such as in transcription regulators. This superfamily also includes the winged helix-turn-helix domains.	79-300	1.54e-17	RepA_N	PF06970.11	CL0123	Replication initiator protein A (RepA) N-terminus	25	100	1.6e-20	8.9e-25
	66	57	HTH super family	cl21459	Helix-turn-helix domains: A large family of mostly alpha-helical protein domains with a characteristic fold; most members function as sequence-specific DNA binding domains, such as in transcription regulators. This superfamily also includes the winged helix-turn-helix domains.	79-300	1.54e-17	RepA_N	PF06970.11	CL0123	Replication initiator protein A (RepA) N-terminus	25	100	1.6e-20	8.9e-25
	71-2	57	HTH super family	cl21459	Helix-turn-helix domains: A large family of mostly alpha-helical protein domains with a characteristic fold; most members function as sequence-specific DNA binding domains, such as in transcription regulators. This superfamily also includes the winged helix-turn-helix domains.	79-300	1.54e-17	RepA_N	PF06970.11	CL0123	Replication initiator protein A (RepA) N-terminus	25	100	1.6e-20	8.9e-25
	71-1	57	HTH super family	cl21459	Helix-turn-helix domains: A large family of mostly alpha-helical protein domains with a characteristic fold; most members function as sequence-specific DNA binding domains, such as in transcription regulators. This superfamily also includes the winged helix-turn-helix domains.	79-300	1.54e-17	RepA_N	PF06970.11	CL0123	Replication initiator protein A (RepA) N-terminus	25	100	1.6e-20	8.9e-25
	91	55	HTH super family	cl21459	Helix-turn-helix domains: A large family of mostly alpha-helical protein domains with a characteristic fold; most members function as sequence-specific DNA binding domains, such as in transcription regulators. This superfamily also includes the winged helix-turn-helix domains.	79-300	1.54e-17	RepA_N	PF06970.11	CL0123	Replication initiator protein A (RepA) N-terminus	25	100	1.6e-20	8.9e-25
	93-3	57	HTH super family	cl21459	Helix-turn-helix domains: A large family of mostly alpha-helical protein domains with a characteristic fold; most members function as sequence-specific DNA binding domains, such as in transcription regulators. This superfamily also includes the winged helix-turn-helix domains.	79-300	1.54e-17	RepA_N	PF06970.11	CL0123	Replication initiator protein A (RepA) N-terminus	25	100	1.6e-20	8.9e-25
	124-1	59	HTH super family	cl21459	Helix-turn-helix domains: A large family of mostly alpha-helical protein domains with a characteristic fold; most members function as sequence-specific DNA binding domains, such as in transcription regulators. This superfamily also includes the winged helix-turn-helix domains.	79-300	1.54e-17	RepA_N	PF06970.11	CL0123	Replication initiator protein A (RepA) N-terminus	25	100	1.6e-20	8.9e-25
	124-2	59	HTH super family	cl21459	Helix-turn-helix domains: A large family of mostly alpha-helical protein domains with a characteristic fold; most members function as sequence-specific DNA binding domains, such as in transcription regulators. This superfamily also includes the winged helix-turn-helix domains.	79-300	1.54e-17	RepA_N	PF06970.11	CL0123	Replication initiator protein A (RepA) N-terminus	25	100	1.6e-20	8.9e-25
	124-3	59	HTH super family	cl21459	Helix-turn-helix domains: A large family of mostly alpha-helical protein domains with a characteristic fold; most members function as sequence-specific DNA binding domains, such as in transcription regulators. This superfamily also includes the winged helix-turn-helix domains.	79-300	1.54e-17	RepA_N	PF06970.11	CL0123	Replication initiator protein A (RepA) N-terminus	25	100	1.6e-20	8.9e-25
	131-2	55	HTH super family	cl21459	Helix-turn-helix domains: A large family of mostly alpha-helical protein domains with a characteristic fold; most members function as sequence-specific DNA binding domains, such as in transcription regulators. This superfamily also includes the winged helix-turn-helix domains.	79-300	1.54e-17	RepA_N	PF06970.11	CL0123	Replication initiator protein A (RepA) N-terminus	25	100	1.6e-20	8.9e-25
	144-1	56	HTH super family	cl21459	Helix-turn-helix domains: A large family of mostly alpha-helical protein domains with a characteristic fold; most members function as sequence-specific DNA binding domains, such as in transcription regulators. This superfamily also includes the winged helix-turn-helix domains.	79-300	1.54e-17	RepA_N	PF06970.11	CL0123	Replication initiator protein A (RepA) N-terminus	25	100	1.6e-20	8.9e-25
	17-1	56	HTH super family	cl21459	Helix-turn-helix domains: A large family of mostly alpha-helical protein domains with a characteristic fold; most members function as sequence-specific DNA binding domains, such as in transcription regulators. This superfamily also includes the winged helix-turn-helix domains.	79-300	1.54e-17	RepA_N	PF06970.11	CL0123	Replication initiator protein A (RepA) N-terminus	25	100	1.6e-20	8.9e-25
	5	56	HTH super family	cl21459	Helix-turn-helix domains: A large family of mostly alpha-helical protein domains with a characteristic fold; most members function as sequence-specific DNA binding domains, such as in transcription regulators. This superfamily also includes the winged helix-turn-helix domains.	79-300	1.54e-17	RepA_N	PF06970.11	CL0123	Replication initiator protein A (RepA) N-terminus	25	100	1.6e-20	8.9e-25
	9-1	54	HTH super family	cl21459	Helix-turn-helix domains: A large family of mostly alpha-helical protein domains with a characteristic fold; most members function as sequence-specific DNA binding domains, such as in transcription regulators. This superfamily also includes the winged helix-turn-helix domains.	79-300	1.54e-17	RepA_N	PF06970.11	CL0123	Replication initiator protein A (RepA) N-terminus	25	100	1.6e-20	8.9e-25
	9-2	54	HTH super family	cl21459	Helix-turn-helix domains: A large family of mostly alpha-helical protein domains with a characteristic fold; most members function as sequence-specific DNA binding domains, such as in transcription regulators. This superfamily also includes the winged helix-turn-helix domains.	79-300	1.54e-17	RepA_N	PF06970.11	CL0123	Replication initiator protein A (RepA) N-terminus	25	100	1.6e-20	8.9e-25
	51-1	62	HTH super family	cl21459	Helix-turn-helix domains: A large family of mostly alpha-helical protein domains with a characteristic fold; most members function as sequence-specific DNA binding domains, such as in transcription regulators. This superfamily also includes the winged helix-turn-helix domains.	79-300	1.54e-17	RepA_N	PF06970.11	CL0123	Replication initiator protein A (RepA) N-terminus	25	100	1.6e-20	8.9e-25
	52	54	HTH super family	cl21459	Helix-turn-helix domains: A large family of mostly alpha-helical protein domains with a characteristic fold; most members function as sequence-specific DNA binding domains, such as in transcription regulators. This superfamily also includes the winged helix-turn-helix domains.	79-300	1.54e-17	RepA_N	PF06970.11	CL0123	Replication initiator protein A (RepA) N-terminus	25	100	1.6e-20	8.9e-25
	55	54	HTH super family	cl21459	Helix-turn-helix domains: A large family of mostly alpha-helical protein domains with a characteristic fold; most members function as sequence-specific DNA binding domains, such as in transcription regulators. This superfamily also includes the winged helix-turn-helix domains.	79-300	1.54e-17	RepA_N	PF06970.11	CL0123	Replication initiator protein A (RepA) N-terminus	25	100	1.6e-20	8.9e-25
	93-2	62	HTH super family	cl21459	Helix-turn-helix domains: A large family of mostly alpha-helical protein domains with a characteristic fold; most members function as sequence-specific DNA binding domains, such as in transcription regulators. This superfamily also includes the winged helix-turn-helix domains.	79-300	1.54e-17	RepA_N	PF06970.11	CL0123	Replication initiator protein A (RepA) N-terminus	25	100	1.6e-20	8.9e-25
	97-1	56	HTH super family	cl21459	Helix-turn-helix domains: A large family of mostly alpha-helical protein domains with a characteristic fold; most members function as sequence-specific DNA binding domains, such as in transcription regulators. This superfamily also includes the winged helix-turn-helix domains.	79-300	1.54e-17	RepA_N	PF06970.11	CL0123	Replication initiator protein A (RepA) N-terminus	25	100	1.6e-20	8.9e-25
	100-1	56	HTH super family	cl21459	Helix-turn-helix domains: A large family of mostly alpha-helical protein domains with a characteristic fold; most members function as sequence-specific DNA binding domains, such as in transcription regulators. This superfamily also includes the winged helix-turn-helix domains.	79-300	1.54e-17	RepA_N	PF06970.11	CL0123	Replication initiator protein A (RepA) N-terminus	25	100	1.6e-20	8.9e-25
	100-2	56	HTH super family	cl21459	Helix-turn-helix domains: A large family of mostly alpha-helical protein domains with a characteristic fold; most members function as sequence-specific DNA binding domains, such as in transcription regulators. This superfamily also includes the winged helix-turn-helix domains.	79-300	1.54e-17	RepA_N	PF06970.11	CL0123	Replication initiator protein A (RepA) N-terminus	25	100	1.6e-20	8.9e-25
	121	59	HTH super family	cl21459	Helix-turn-helix domains: A large family of mostly alpha-helical protein domains with a characteristic fold; most members function as sequence-specific DNA binding domains, such as in transcription regulators. This superfamily also includes the winged helix-turn-helix domains.	79-300	1.54e-17	RepA_N	PF06970.11	CL0123	Replication initiator protein A (RepA) N-terminus	25	100	1.6e-20	8.9e-25
	137	61	HTH super family	cl21459	Helix-turn-helix domains: A large family of mostly alpha-helical protein domains with a characteristic fold; most members function as sequence-specific DNA binding domains, such as in transcription regulators. This superfamily also includes the winged helix-turn-helix domains.	79-300	1.54e-17	RepA_N	PF06970.11	CL0123	Replication initiator protein A (RepA) N-terminus	25	100	1.6e-20	8.9e-25
	154-1	23	HTH super family	cl21459	Helix-turn-helix domains: A large family of mostly alpha-helical protein domains with a characteristic fold; most members function as sequence-specific DNA binding domains, such as in transcription regulators. This superfamily also includes the winged helix-turn-helix domains.	79-300	1.54e-17	RepA_N	PF06970.11	CL0123	Replication initiator protein A (RepA) N-terminus	25	100	1.6e-20	8.9e-25
	155	62	HTH super family	cl21459	Helix-turn-helix domains: A large family of mostly alpha-helical protein domains with a characteristic fold; most members function as sequence-specific DNA binding domains, such as in transcription regulators. This superfamily also includes the winged helix-turn-helix domains.	79-300	1.54e-17	RepA_N	PF06970.11	CL0123	Replication initiator protein A (RepA) N-terminus	25	100	1.6e-20	8.9e-25
	158	23	HTH super family	cl21459	Helix-turn-helix domains: A large family of mostly alpha-helical protein domains with a characteristic fold; most members function as sequence-specific DNA binding domains, such as in transcription regulators. This superfamily also includes the winged helix-turn-helix domains.	79-300	1.54e-17	RepA_N	PF06970.11	CL0123	Replication initiator protein A (RepA) N-terminus	25	100	1.6e-20	8.9e-25
	160	62	HTH super family	cl21459	Helix-turn-helix domains: A large family of mostly alpha-helical protein domains with a characteristic fold; most members function as sequence-specific DNA binding domains, such as in transcription regulators. This superfamily also includes the winged helix-turn-helix domains.	79-300	1.54e-17	RepA_N	PF06970.11	CL0123	Replication initiator protein A (RepA) N-terminus	25	100	1.6e-20	8.9e-25
	163-1	23	HTH super family	cl21459	Helix-turn-helix domains: A large family of mostly alpha-helical protein domains with a characteristic fold; most members function as sequence-specific DNA binding domains, such as in transcription regulators. This superfamily also includes the winged helix-turn-helix domains.	79-300	1.54e-17	RepA_N	PF06970.11	CL0123	Replication initiator protein A (RepA) N-terminus	25	100	1.6e-20	8.9e-25
	163-2	23	HTH super family	cl21459	Helix-turn-helix domains: A large family of mostly alpha-helical protein domains with a characteristic fold; most members function as sequence-specific DNA binding domains, such as in transcription regulators. This superfamily also includes the winged helix-turn-helix domains.	79-300	1.54e-17	RepA_N	PF06970.11	CL0123	Replication initiator protein A (RepA) N-terminus	25	100	1.6e-20	8.9e-25
pMI2	1	6.3	Rep_3	pfam01051	Initiator Replication protein; This protein is an initiator of plasmid replication	4-594	6.33e-37	Rep_3	PF01051.21	CL0123	Initiator Replication protein	2	224	1e-41	5.6e-46
	93-3	6.3	Rep_3	pfam01051	Initiator Replication protein; This protein is an initiator of plasmid replication	4-594	6.33e-37	Rep_3	PF01051.21	CL0123	Initiator Replication protein	2	224	1e-41	5.6e-46
	9-1	6.3	Rep_3	pfam01051	Initiator Replication protein; This protein is an initiator of plasmid replication	4-594	6.33e-37	Rep_3	PF01051.21	CL0123	Initiator Replication protein	2	224	1e-41	5.6e-46
	9-2	6.3	Rep_3	pfam01051	Initiator Replication protein; This protein is an initiator of plasmid replication	4-594	6.33e-37	Rep_3	PF01051.21	CL0123	Initiator Replication protein	2	224	1e-41	5.6e-46
	16-1	6.3	Rep_3	pfam01051	Initiator Replication protein; This protein is an initiator of plasmid replication	4-594	6.33e-37	Rep_3	PF01051.21	CL0123	Initiator Replication protein	2	224	1e-41	5.6e-46
	16-2	6.3	Rep_3	pfam01051	Initiator Replication protein; This protein is an initiator of plasmid replication	4-594	6.33e-37	Rep_3	PF01051.21	CL0123	Initiator Replication protein	2	224	1e-41	5.6e-46
	43-1	6.3	Rep_3	pfam01051	Initiator Replication protein; This protein is an initiator of plasmid replication	4-594	6.33e-37	Rep_3	PF01051.21	CL0123	Initiator Replication protein	2	224	1e-41	5.6e-46
	51-1	6.3	Rep_3	pfam01051	Initiator Replication protein; This protein is an initiator of plasmid replication	4-594	6.33e-37	Rep_3	PF01051.21	CL0123	Initiator Replication protein	2	224	1e-41	5.6e-46
	53-1	6.3	Rep_3	pfam01051	Initiator Replication protein; This protein is an initiator of plasmid replication	4-594	6.33e-37	Rep_3	PF01051.21	CL0123	Initiator Replication protein	2	224	1e-41	5.6e-46
	53-2	6.3	Rep_3	pfam01051	Initiator Replication protein; This protein is an initiator of plasmid replication	4-594	6.33e-37	Rep_3	PF01051.21	CL0123	Initiator Replication protein	2	224	1e-41	5.6e-46
	57	6.3	Rep_3	pfam01051	Initiator Replication protein; This protein is an initiator of plasmid replication	4-594	6.33e-37	Rep_3	PF01051.21	CL0123	Initiator Replication protein	2	224	1e-41	5.6e-46
	66	8	Rep_3	pfam01051	Initiator Replication protein; This protein is an initiator of plasmid replication	4-594	6.33e-37	Rep_3	PF01051.21	CL0123	Initiator Replication protein	2	224	1e-41	5.6e-46
	71-1	6.3	Rep_3	pfam01051	Initiator Replication protein; This protein is an initiator of plasmid replication	4-594	6.33e-37	Rep_3	PF01051.21	CL0123	Initiator Replication protein	2	224	1e-41	5.6e-46
	71-2	6.3	Rep_3	pfam01051	Initiator Replication protein; This protein is an initiator of plasmid replication	4-594	6.33e-37	Rep_3	PF01051.21	CL0123	Initiator Replication protein	2	224	1e-41	5.6e-46
	91	6.3	Rep_3	pfam01051	Initiator Replication protein; This protein is an initiator of plasmid replication	4-594	6.33e-37	Rep_3	PF01051.21	CL0123	Initiator Replication protein	2	224	1e-41	5.6e-46
	93-2	6.3	Rep_3	pfam01051	Initiator Replication protein; This protein is an initiator of plasmid replication	4-594	6.33e-37	Rep_3	PF01051.21	CL0123	Initiator Replication protein	2	224	1e-41	5.6e-46
	103	6.3	Rep_3	pfam01051	Initiator Replication protein; This protein is an initiator of plasmid replication	4-594	6.33e-37	Rep_3	PF01051.21	CL0123	Initiator Replication protein	2	224	1e-41	5.6e-46
	107-1	6.3	Rep_3	pfam01051	Initiator Replication protein; This protein is an initiator of plasmid replication	4-594	6.33e-37	Rep_3	PF01051.21	CL0123	Initiator Replication protein	2	224	1e-41	5.6e-46
	111	6.3	Rep_3	pfam01051	Initiator Replication protein; This protein is an initiator of plasmid replication	4-594	6.33e-37	Rep_3	PF01051.21	CL0123	Initiator Replication protein	2	224	1e-41	5.6e-46
	124-1	6.3	Rep_3	pfam01051	Initiator Replication protein; This protein is an initiator of plasmid replication	4-594	6.33e-37	Rep_3	PF01051.21	CL0123	Initiator Replication protein	2	224	1e-41	5.6e-46
	124-2	6.3	Rep_3	pfam01051	Initiator Replication protein; This protein is an initiator of plasmid replication	4-594	6.33e-37	Rep_3	PF01051.21	CL0123	Initiator Replication protein	2	224	1e-41	5.6e-46
	124-3	6.3	Rep_3	pfam01051	Initiator Replication protein; This protein is an initiator of plasmid replication	4-594	6.33e-37	Rep_3	PF01051.21	CL0123	Initiator Replication protein	2	224	1e-41	5.6e-46
	131-2	6.3	Rep_3	pfam01051	Initiator Replication protein; This protein is an initiator of plasmid replication	4-594	6.33e-37	Rep_3	PF01051.21	CL0123	Initiator Replication protein	2	224	1e-41	5.6e-46
	137	6.3	Rep_3	pfam01051	Initiator Replication protein; This protein is an initiator of plasmid replication	4-594	6.33e-37	Rep_3	PF01051.21	CL0123	Initiator Replication protein	2	224	1e-41	5.6e-46
	144-1	6.3	Rep_3	pfam01051	Initiator Replication protein; This protein is an initiator of plasmid replication	4-594	6.33e-37	Rep_3	PF01051.21	CL0123	Initiator Replication protein	2	224	1e-41	5.6e-46
	148	6.3	Rep_3	pfam01051	Initiator Replication protein; This protein is an initiator of plasmid replication	4-594	6.33e-37	Rep_3	PF01051.21	CL0123	Initiator Replication protein	2	224	1e-41	5.6e-46
	154-1	6.3	Rep_3	pfam01051	Initiator Replication protein; This protein is an initiator of plasmid replication	4-594	6.33e-37	Rep_3	PF01051.21	CL0123	Initiator Replication protein	2	224	1e-41	5.6e-46
	155	6.3	Rep_3	pfam01051	Initiator Replication protein; This protein is an initiator of plasmid replication	4-594	6.33e-37	Rep_3	PF01051.21	CL0123	Initiator Replication protein	2	224	1e-41	5.6e-46
	158	6.3	Rep_3	pfam01051	Initiator Replication protein; This protein is an initiator of plasmid replication	4-594	6.33e-37	Rep_3	PF01051.21	CL0123	Initiator Replication protein	2	224	1e-41	5.6e-46
	160	6.3	Rep_3	pfam01051	Initiator Replication protein; This protein is an initiator of plasmid replication	4-594	6.33e-37	Rep_3	PF01051.21	CL0123	Initiator Replication protein	2	224	1e-41	5.6e-46
	161	6.3	Rep_3	pfam01051	Initiator Replication protein; This protein is an initiator of plasmid replication	4-594	6.33e-37	Rep_3	PF01051.21	CL0123	Initiator Replication protein	2	224	1e-41	5.6e-46
	163-1	6.3	Rep_3	pfam01051	Initiator Replication protein; This protein is an initiator of plasmid replication	4-594	6.33e-37	Rep_3	PF01051.21	CL0123	Initiator Replication protein	2	224	1e-41	5.6e-46
	163-2	6.3	Rep_3	pfam01051	Initiator Replication protein; This protein is an initiator of plasmid replication	4-594	6.33e-37	Rep_3	PF01051.21	CL0123	Initiator Replication protein	2	224	1e-41	5.6e-46
pMI3	9-1	4.3	Rep_1 super family	cl02412	Replication protein; Replication proteins (rep) are involved in plasmid replication.	166-897	1.10e-80	Rep_1	PF01446.17	CL0169	Replication protein	56	314	3.5e-68	1.9e-72
	9-2	4.3	Rep_1 super family	cl02412	Replication protein; Replication proteins (rep) are involved in plasmid replication.	166-897	1.10e-80	Rep_1	PF01446.17	CL0169	Replication protein	56	314	3.5e-68	1.9e-72
	43-1	4.3	Rep_1 super family	cl02412	Replication protein; Replication proteins (rep) are involved in plasmid replication.	166-897	1.10e-80	Rep_1	PF01446.17	CL0169	Replication protein	56	314	3.5e-68	1.9e-72
	52	4.3	Rep_1 super family	cl02412	Replication protein; Replication proteins (rep) are involved in plasmid replication.	166-897	1.10e-80	Rep_1	PF01446.17	CL0169	Replication protein	56	314	3.5e-68	1.9e-72
	66	4.3	Rep_1 super family	cl02412	Replication protein; Replication proteins (rep) are involved in plasmid replication.	166-897	1.10e-80	Rep_1	PF01446.17	CL0169	Replication protein	56	314	3.5e-68	1.9e-72
	71-1	4.3	Rep_1 super family	cl02412	Replication protein; Replication proteins (rep) are involved in plasmid replication.	166-897	1.10e-80	Rep_1	PF01446.17	CL0169	Replication protein	56	314	3.5e-68	1.9e-72
	71-2	4.3	Rep_1 super family	cl02412	Replication protein; Replication proteins (rep) are involved in plasmid replication.	166-897	1.10e-80	Rep_1	PF01446.17	CL0169	Replication protein	56	314	3.5e-68	1.9e-72
	97-1	4.3	Rep_1 super family	cl02412	Replication protein; Replication proteins (rep) are involved in plasmid replication.	166-897	1.10e-80	Rep_1	PF01446.17	CL0169	Replication protein	56	314	3.5e-68	1.9e-72
	107-1	4.3	Rep_1 super family	cl02412	Replication protein; Replication proteins (rep) are involved in plasmid replication.	166-897	1.10e-80	Rep_1	PF01446.17	CL0169	Replication protein	56	314	3.5e-68	1.9e-72
	124-1	4.3	Rep_1 super family	cl02412	Replication protein; Replication proteins (rep) are involved in plasmid replication.	166-897	1.10e-80	Rep_1	PF01446.17	CL0169	Replication protein	56	314	3.5e-68	1.9e-72
	124-2	4.3	Rep_1 super family	cl02412	Replication protein; Replication proteins (rep) are involved in plasmid replication.	166-897	1.10e-80	Rep_1	PF01446.17	CL0169	Replication protein	56	314	3.5e-68	1.9e-72
	124-3	4.3	Rep_1 super family	cl02412	Replication protein; Replication proteins (rep) are involved in plasmid replication.	166-897	1.10e-80	Rep_1	PF01446.17	CL0169	Replication protein	56	314	3.5e-68	1.9e-72
	131-2	4.3	Rep_1 super family	cl02412	Replication protein; Replication proteins (rep) are involved in plasmid replication.	166-897	1.10e-80	Rep_1	PF01446.17	CL0169	Replication protein	56	314	3.5e-68	1.9e-72
	137	4.3	Rep_1 super family	cl02412	Replication protein; Replication proteins (rep) are involved in plasmid replication.	166-897	1.10e-80	Rep_1	PF01446.17	CL0169	Replication protein	56	314	3.5e-68	1.9e-72
	160	4.3	Rep_1 super family	cl02412	Replication protein; Replication proteins (rep) are involved in plasmid replication.	166-897	1.10e-80	Rep_1	PF01446.17	CL0169	Replication protein	56	314	3.5e-68	1.9e-72
	163-1	4.3	Rep_1 super family	cl02412	Replication protein; Replication proteins (rep) are involved in plasmid replication.	166-897	1.10e-80	Rep_1	PF01446.17	CL0169	Replication protein	56	314	3.5e-68	1.9e-72
	163-2	4.3	Rep_1 super family	cl02412	Replication protein; Replication proteins (rep) are involved in plasmid replication.	166-897	1.10e-80	Rep_1	PF01446.17	CL0169	Replication protein	56	314	3.5e-68	1.9e-72
	97-1	3.6	Rep_1 super family	cl02412	Replication protein; Replication proteins (rep) are involved in plasmid replication.	166-897	1.10e-80	Rep_1	PF01446.17	CL0169	Replication protein	56	314	3.5e-68	1.9e-72
pMI4	51-4	4.3	Rep_trans super family	cl27417	Replication initiation factor;	403-672	4.45e-10	Rep_trans	PF02486.19	CL0407	Replication initiation factor	135	287	8.9e-08	5e-12
	17-1	4.3	Rep_trans super family	cl27417	Replication initiation factor;	406-675	1.15e-10	Rep_trans	PF02486.19	CL0407	Replication initiation factor	136	245	1.2e-07	7e-12
	52	4.3	Rep_trans super family	cl27417	Replication initiation factor;	406-675	1.15e-10	Rep_trans	PF02486.19	CL0407	Replication initiation factor	136	245	1.2e-07	7e-12
	93-2	4.3	Rep_trans super family	cl27417	Replication initiation factor;	406-675	1.15e-10	Rep_trans	PF02486.19	CL0407	Replication initiation factor	136	245	1.2e-07	7e-12
	111	4.3	Rep_trans super family	cl27417	Replication initiation factor;	406-675	1.15e-10	Rep_trans	PF02486.19	CL0407	Replication initiation factor	136	245	1.2e-07	7e-12
	51-1	4.3	Rep_trans super family	cl27417	Replication initiation factor;	403-672	1.15e-10	Rep_trans	PF02486.19	CL0407	Replication initiation factor	136	245	1.2e-07	7e-12
	55	4.3	Rep_trans super family	cl27417	Replication initiation factor;	403-672	1.15e-10	Rep_trans	PF02486.19	CL0407	Replication initiation factor	136	245	1.2e-07	7e-12
	100-2	8.4	Rep_trans super family	cl27417	Replication initiation factor;	403-672	1.15e-10	Rep_trans	PF02486.19	CL0407	Replication initiation factor	136	245	1.2e-07	7e-12
	155	4.3	Rep_trans super family	cl27417	Replication initiation factor;	403-672	1.15e-10	Rep_trans	PF02486.19	CL0407	Replication initiation factor	136	245	1.2e-07	7e-12
	160	4.3	Rep_trans super family	cl27417	Replication initiation factor;	403-672	1.15e-10	Rep_trans	PF02486.19	CL0407	Replication initiation factor	136	245	1.2e-07	7e-12
	100-1	11	Rep_trans super family	cl27417	Replication initiation factor;	346-615	3.94e-09	Rep_trans	PF02486.19	CL0407	Replication initiation factor	135	287	8.9e-08	5e-12
pMI5	16-1	104	Rep_3	pfam01051	Initiator Replication protein	64-744	6.35e-36	Rep_3	PF01051.21	CL0123	Initiator Replication protein	21	248	8.4e-41	4.7e-45
	16-2	90	Rep_3	pfam01051	Initiator Replication protein	64-744	6.35e-36	Rep_3	PF01051.21	CL0123	Initiator Replication protein	21	248	8.4e-41	4.7e-45
	51-1	83	Rep_3	pfam01051	Initiator Replication protein	64-744	5.6e-35	Rep_3	PF01051.21	CL0123	Initiator Replication protein	21	248	2.4e-40	1.4e-44
	144-1	87	Rep_3	pfam01051	Initiator Replication protein	64-744	1.54e-34	Rep_3	PF01051.21	CL0123	Initiator Replication protein	21	248	2.1e-40	1.2e-44
	51-4	83	Rep_3	pfam01051	Initiator Replication protein	64-744	5.60e-35	Rep_3	PF01051.21	CL0123	Initiator Replication protein	21	248	2.4e-40	1.4e-44
pMI6	16-1	4.4	Rep_3	pfam01051	Initiator Replication protein; This protein is an initiator of plasmid replication.	4-657	2.91e-41	Rep_3	PF01051.21	CL0123	Initiator Replication protein	2	219	2.7e-42	1.5e-46
	16-2	4.4	Rep_3	pfam01051	Initiator Replication protein; This protein is an initiator of plasmid replication.	4-657	2.91e-41	Rep_3	PF01051.21	CL0123	Initiator Replication protein	2	219	2.7e-42	1.5e-46
	51-4	4.4	Rep_3	pfam01051	Initiator Replication protein; This protein is an initiator of plasmid replication.	4-657	2.91e-41	Rep_3	PF01051.21	CL0123	Initiator Replication protein	2	219	2.7e-42	1.5e-46
	113	4.4	Rep_3	pfam01051	Initiator Replication protein; This protein is an initiator of plasmid replication.	4-657	2.91e-41	Rep_3	PF01051.21	CL0123	Initiator Replication protein	2	219	2.7e-42	1.5e-46
pMI7	9-1	3	Rep_3	pfam01051	Initiator Replication protein; This protein is an initiator of plasmid replication.	16-663	7.50e-48	Rep_3	PF01051.21	CL0123	Initiator Replication protein	5	221	1.4e-47	7.6e-52
	17-1	3	Rep_3	pfam01051	Initiator Replication protein; This protein is an initiator of plasmid replication.	16-663	7.50e-48	Rep_3	PF01051.21	CL0123	Initiator Replication protein	5	221	1.4e-47	7.6e-52
	9-2	3	Rep_3	pfam01051	Initiator Replication protein; This protein is an initiator of plasmid replication.	16-663	7.50e-48	Rep_3	PF01051.21	CL0123	Initiator Replication protein	5	221	1.4e-47	7.6e-52
	137	3	Rep_3	pfam01051	Initiator Replication protein; This protein is an initiator of plasmid replication.	16-663	7.50e-48	Rep_3	PF01051.21	CL0123	Initiator Replication protein	5	221	1.4e-47	7.6e-52
pMI8	51-4	2	Rep_2	pfam01719	Plasmid replication protein;	16-567	1.14e-78	Rep_2	PF01719.17	CL0169	Plasmid replication protein	5	189	1e-64	5.7e-69
pMI9	5	70	HTH_XRE	cd00093	Helix-turn-helix XRE-family like proteins	22-165	4.31e-08	HTH_3	PF01381.22	CL0123	Helix-turn-helix	10	55	5.8e-09	1.3e-12
			Rol_Rep_N	pfam18106	Rolling Circle replication initiation protein N-terminal domain;	202-462	4.03e-34	Rol_Rep_N	PF18106.1	CL0407	Rolling Circle replication initiation protein N-terminal domain	67	157	4.9e-27	1.1e
			Rep_trans	pfam02486	Replication initiation factor;	487-1104	8.86e-80	Rep_trans	PF02486.19	CL0407	Replication initiation factor	163	368	1.2e-63	2.6e-67

[truncated: 4 more sheets: Dataset S1K, Dataset S1L, Dataset S1M, Dataset S1N]
